# Supplementary material for: Substitutional disorder in the ionic diorganoanti­mony halide adduct [bromido/chlorido(0.33/0.67)][2-(di­methyl­amino­meth­yl)phen­yl][2-(di­methyl­ammonio­meth­yl)phen­yl]anti­mony(III) 0.75-bromide 0.25-chloride
Source: Acta Crystallogr Sect E Struct Rep Online. 2010 Mar 20;66(Pt 4):m423–4. doi: 10.1107/S1600536810009797 (PMC2984072; doi:10.1107/S1600536810009797)
Supplement: Supplementary file 1 [file e-66-0m423-sup1.cif]

##############################################################################
###                                                                        ###
###        Electronic paper (Acta Crystallographica Section E)             ###
###                                                                        ###
##############################################################################
#                                                                            #
# This CIF contains the data in a paper accepted for publication in Acta     #
# Crystallographica Section E. It conforms to the requirements of Notes      #
# for Authors for Section E, and has been peer reviewed under the auspices   #
# of the IUCr Commission on Journals.                                        #
#                                                                            #
# Full details of the Crystallographic Information File format               #
# are given in the paper "The Crystallographic Information File (CIF):       #
# a New Standard Archive File for Crystallography" by S. R. Hall, F. H.      #
# Allen and I. D. Brown [Acta Cryst. (1991), A47, 655-685].                  #
#                                                                            #
# The current version of the core CIF dictionary is obtainable from          #
# ftp://ftp.iucr.org/pub/cif_core.dic. The current version number is 2.4.    #
#                                                                            #
# Software is freely available for graphical display of the structure(s) in  #
# this CIF.  For information consult the CIF home page http://www.iucr.org/  #
# cif/home.html                                                              #
#                                                                            #
# This file may be used for bona fide research purposes within the           #
# scientific community so long as proper attribution is given to the journal # 
# article from which it was obtained.                                        #
#                                                                            #
##############################################################################
                                             
data_I
_audit_creation_method     SHELXL-97
_chemical_name_systematic
;
[bromido/chlorido(0.33/0.67)][2-(dimethylaminomethyl)phenyl][2-
(dimethylammoniomethyl)phenyl]antimony(III) 0.75-bromide 0.25-chloride
;
_chemical_name_common     ?
_chemical_formula_moiety
                         'C18 H25 Br0.33 Cl0.67 N2 Sb +, 0.75(Br -), 0.25(Cl -)'
_chemical_formula_sum     'C18 H25 Br1.08 Cl0.92 N2 Sb1'
_chemical_formula_iupac
                         '[Sb Br0.33 Cl0.67 (C9 H13 N) (C9 H12 N)]Br0.75 Cl0.25'
_chemical_formula_weight     510.065
_chemical_melting_point     ?
_symmetry_cell_setting     'monoclinic'
_symmetry_space_group_name_H-M     'P 21/c'
_symmetry_space_group_name_Hall     '-P 2ybc'
loop_
    _symmetry_equiv_pos_as_xyz
    'x, y, z'
    '-x, y+1/2, -z+1/2'
    '-x, -y, -z'
    'x, -y-1/2, z-1/2'
_cell_length_a     13.8159(19)
_cell_length_b     12.6775(18)
_cell_length_c     12.5984(17)
_cell_angle_alpha     90.00
_cell_angle_beta     105.342(3)
_cell_angle_gamma     90.00
_cell_volume     2128.0(5)
_cell_formula_units_Z     4
_cell_measurement_reflns_used     3355
_cell_measurement_theta_min     2.32
_cell_measurement_theta_max     22.69
_cell_measurement_temperature     297(2)
_exptl_crystal_description     'block'
_exptl_crystal_colour     'colourless'
_exptl_crystal_size_max     0.28
_exptl_crystal_size_mid     0.22
_exptl_crystal_size_min     0.18
_exptl_crystal_density_diffrn     1.581
_exptl_crystal_density_meas     ?
_exptl_crystal_density_method     'not measured'
_exptl_crystal_F_000     1000
_exptl_absorpt_coefficient_mu     3.301
_exptl_absorpt_correction_type     'multi-scan'
_exptl_absorpt_process_details     '(SADABS; Bruker, 2000)'
_exptl_absorpt_correction_T_min     0.4584
_exptl_absorpt_correction_T_max     0.5880
_exptl_special_details
;
;
_diffrn_ambient_temperature     297(2)
_diffrn_radiation_type     MoK\a
_diffrn_radiation_wavelength     0.71073
_diffrn_radiation_source     'fine-focus sealed tube'
_diffrn_radiation_monochromator     graphite
_diffrn_measurement_device_type     'Bruker SMART APEX CCD area-detector'
_diffrn_measurement_method     'phi and omega scans'
_diffrn_detector_area_resol_mean     ?
_diffrn_reflns_number     15150
_diffrn_reflns_av_R_equivalents     0.0435
_diffrn_reflns_av_sigmaI/netI     0.0391
_diffrn_reflns_theta_min     2.22
_diffrn_reflns_theta_max     25.00
_diffrn_reflns_theta_full     25.00
_diffrn_measured_fraction_theta_max     0.999
_diffrn_measured_fraction_theta_full     0.999
_diffrn_reflns_limit_h_min     -16
_diffrn_reflns_limit_h_max     16
_diffrn_reflns_limit_k_min     -15
_diffrn_reflns_limit_k_max     15
_diffrn_reflns_limit_l_min     -14
_diffrn_reflns_limit_l_max     14
_diffrn_standards_number     0
_diffrn_standards_interval_count     .
_diffrn_standards_interval_time     .
_diffrn_standards_decay_%     ?
_refine_special_details
;
Refinement of <i>F</i>^2^ against ALL reflections. The weighted <i>R</i>-factor
wR and goodness of fit <i>S</i> are based on <i>F</i>^2^, conventional
<i>R</i>-factors <i>R</i> are based on <i>F</i>, with <i>F</i> set to zero for
negative <i>F</i>^2^. The threshold expression of <i>F</i>^2^ >
\s(<i>F</i>^2^) is used only for calculating <i>R</i>-factors(gt) etc. and is
not relevant to the choice of reflections for refinement. <i>R</i>-factors
based on <i>F</i>^2^ are statistically about twice as large as those based on
<i>F</i>, and <i>R</i>- factors based on ALL data will be even larger.
;
_reflns_number_total     3745
_reflns_number_gt     3298
_reflns_threshold_expression     I>2\s(I)
_refine_ls_structure_factor_coef     Fsqd
_refine_ls_matrix_type     full
_refine_ls_R_factor_all     0.0538
_refine_ls_R_factor_gt     0.0454
_refine_ls_wR_factor_gt     0.1088
_refine_ls_wR_factor_ref     0.1124
_refine_ls_goodness_of_fit_ref     1.152
_refine_ls_restrained_S_all     1.152
_refine_ls_number_reflns     3745
_refine_ls_number_parameters     216
_refine_ls_number_restraints     2
_refine_ls_hydrogen_treatment     mixed
_refine_ls_weighting_scheme     calc
_refine_ls_weighting_details
         'calc w=1/[\s^2^(Fo^2^)+(0.0441P)^2^+3.7580P] where P=(Fo^2^+2Fc^2^)/3'
_atom_sites_solution_hydrogens     geom
_atom_sites_solution_primary     direct
_atom_sites_solution_secondary     difmap
_refine_ls_shift/su_max     0.000
_refine_ls_shift/su_mean     0.000
_refine_diff_density_max     1.473
_refine_diff_density_min     -0.561
_refine_ls_extinction_method     none
_refine_ls_extinction_coef     ?
loop_
    _atom_type_symbol
    _atom_type_description
    _atom_type_scat_dispersion_real
    _atom_type_scat_dispersion_imag
    _atom_type_scat_source
    'C' 'C' 0.0033 0.0016
                         'International Tables Vol C Tables 4.2.6.8 and 6.1.1.4'
    'H' 'H' 0.0000 0.0000
                         'International Tables Vol C Tables 4.2.6.8 and 6.1.1.4'
    'N' 'N' 0.0061 0.0033
                         'International Tables Vol C Tables 4.2.6.8 and 6.1.1.4'
    'Cl' 'Cl' 0.1484 0.1585
                         'International Tables Vol C Tables 4.2.6.8 and 6.1.1.4'
    'Sb' 'Sb' -0.5866 1.5461
                         'International Tables Vol C Tables 4.2.6.8 and 6.1.1.4'
    'Br' 'Br' -0.2901 2.4595
                         'International Tables Vol C Tables 4.2.6.8 and 6.1.1.4'
_computing_data_collection     'SMART (Bruker, 2000)'
_computing_cell_refinement     'SAINT-Plus (Bruker, 2000)'
_computing_data_reduction     'SAINT-Plus (Bruker, 2001)'
_computing_structure_solution     'SHELXS97 (Sheldrick, 2008)'
_computing_structure_refinement     'SHELXL97 (Sheldrick, 2008)'
_computing_molecular_graphics     'DIAMOND (Brandenburg, 2006)'
_computing_publication_material
              'enCIFer (Allen <i>et al.</i>,  2004) and publCIF (Westrip, 2010)'
loop_
    _atom_site_type_symbol
    _atom_site_label
    _atom_site_fract_x
    _atom_site_fract_y
    _atom_site_fract_z
    _atom_site_U_iso_or_equiv
    _atom_site_adp_type
    _atom_site_calc_flag
    _atom_site_refinement_flags
    _atom_site_occupancy
    _atom_site_disorder_assembly
    _atom_site_disorder_group
    Br Br2 0.96752(7) 0.33618(8) 0.40075(9) 0.0779(3) Uani d P 0.75 . .
    Br Br1 0.25490(8) 0.45952(8) 0.05792(9) 0.0561(3) Uani d P 0.33 . .
    C C1 0.2796(4) 0.5553(4) 0.3124(4) 0.0415(13) Uani d . 1 . .
    C C2 0.1990(5) 0.5470(5) 0.3592(5) 0.0474(14) Uani d . 1 . .
    C C3 0.2080(5) 0.4808(5) 0.4502(5) 0.0593(17) Uani d . 1 . .
    H H3 0.1550 0.4756 0.4825 0.071 Uiso calc R 1 . .
    C C4 0.2929(6) 0.4238(6) 0.4923(5) 0.069(2) Uani d . 1 . .
    H H4 0.2968 0.3790 0.5517 0.082 Uiso calc R 1 . .
    C C5 0.3730(5) 0.4323(5) 0.4473(5) 0.0623(18) Uani d . 1 . .
    H H5 0.4315 0.3943 0.4770 0.075 Uiso calc R 1 . .
    C C6 0.3662(5) 0.4972(5) 0.3581(5) 0.0503(15) Uani d . 1 . .
    H H6 0.4204 0.5024 0.3277 0.060 Uiso calc R 1 . .
    C C7 0.1020(5) 0.6079(5) 0.3195(5) 0.0540(16) Uani d . 1 . .
    H H7A 0.0884 0.6451 0.3813 0.065 Uiso calc R 1 . .
    H H7B 0.1100 0.6601 0.2662 0.065 Uiso calc R 1 . .
    C C8 0.0235(6) 0.4925(8) 0.1645(6) 0.094(3) Uani d . 1 . .
    H H8A -0.0344 0.4499 0.1326 0.141 Uiso calc R 1 . .
    H H8B 0.0827 0.4494 0.1790 0.141 Uiso calc R 1 . .
    H H8C 0.0285 0.5478 0.1142 0.141 Uiso calc R 1 . .
    C C9 -0.0813(6) 0.6012(8) 0.2520(9) 0.100(3) Uani d . 1 . .
    H H9A -0.0800 0.6602 0.2046 0.150 Uiso calc R 1 . .
    H H9B -0.0867 0.6264 0.3221 0.150 Uiso calc R 1 . .
    H H9C -0.1379 0.5572 0.2195 0.150 Uiso calc R 1 . .
    C C10 0.4296(4) 0.6542(4) 0.1811(5) 0.0414(13) Uani d . 1 . .
    C C11 0.4834(4) 0.7263(4) 0.2586(5) 0.0435(13) Uani d . 1 . .
    C C12 0.5832(5) 0.7454(5) 0.2665(6) 0.0598(17) Uani d U 1 . .
    H H12 0.6190 0.7925 0.3190 0.072 Uiso calc R 1 . .
    C C13 0.6304(5) 0.6950(5) 0.1970(6) 0.0594(17) Uani d U 1 . .
    H H13 0.6975 0.7094 0.2022 0.071 Uiso calc R 1 . .
    C C14 0.5804(5) 0.6252(5) 0.1218(6) 0.0564(16) Uani d . 1 . .
    H H14 0.6131 0.5908 0.0759 0.068 Uiso calc R 1 . .
    C C15 0.4796(4) 0.6046(5) 0.1128(5) 0.0481(14) Uani d . 1 . .
    H H15 0.4451 0.5569 0.0602 0.058 Uiso calc R 1 . .
    C C16 0.4306(5) 0.7800(5) 0.3341(5) 0.0559(16) Uani d . 1 . .
    H H16A 0.4337 0.7359 0.3979 0.067 Uiso calc R 1 . .
    H H16B 0.4634 0.8465 0.3595 0.067 Uiso calc R 1 . .
    C C17 0.3179(6) 0.8851(5) 0.1948(6) 0.0618(18) Uani d . 1 . .
    H H17A 0.3399 0.9496 0.2336 0.093 Uiso calc R 1 . .
    H H17B 0.2495 0.8926 0.1521 0.093 Uiso calc R 1 . .
    H H17C 0.3596 0.8696 0.1468 0.093 Uiso calc R 1 . .
    C C18 0.2643(6) 0.8243(6) 0.3521(6) 0.0659(19) Uani d . 1 . .
    H H18A 0.2700 0.7678 0.4042 0.099 Uiso calc R 1 . .
    H H18B 0.1952 0.8329 0.3122 0.099 Uiso calc R 1 . .
    H H18C 0.2885 0.8884 0.3905 0.099 Uiso calc R 1 . .
    Cl Cl1 0.25490(8) 0.45952(8) 0.05792(9) 0.0561(3) Uani d P 0.67 . .
    Cl Cl2 0.96752(7) 0.33618(8) 0.40075(9) 0.0779(3) Uani d P 0.25 . .
    H H1 0.008(6) 0.492(5) 0.315(5) 0.08(3) Uiso d D 1 . .
    N N1 0.0135(4) 0.5386(5) 0.2675(5) 0.0636(15) Uani d D 1 . .
    N N2 0.3249(4) 0.7990(4) 0.2740(4) 0.0486(12) Uani d . 1 . .
    Sb Sb1 0.27062(3) 0.64376(3) 0.16318(3) 0.03907(15) Uani d . 1 . .
loop_
    _atom_site_aniso_label
    _atom_site_aniso_U_11
    _atom_site_aniso_U_22
    _atom_site_aniso_U_33
    _atom_site_aniso_U_12
    _atom_site_aniso_U_13
    _atom_site_aniso_U_23
    Br2 0.0744(6) 0.0738(6) 0.0876(7) -0.0200(5) 0.0252(5) -0.0053(5)
    Br1 0.0655(7) 0.0544(6) 0.0513(6) 0.0023(5) 0.0203(5) -0.0077(5)
    C1 0.053(3) 0.041(3) 0.030(3) 0.002(3) 0.010(2) 0.000(2)
    C2 0.052(4) 0.049(3) 0.039(3) -0.006(3) 0.009(3) -0.002(3)
    C3 0.064(4) 0.073(5) 0.043(3) -0.011(4) 0.017(3) 0.009(3)
    C4 0.085(5) 0.071(5) 0.042(4) -0.007(4) 0.004(4) 0.015(3)
    C5 0.069(5) 0.053(4) 0.054(4) 0.007(3) -0.004(3) 0.011(3)
    C6 0.050(4) 0.054(4) 0.046(3) 0.004(3) 0.012(3) 0.001(3)
    C7 0.056(4) 0.057(4) 0.056(4) 0.000(3) 0.026(3) 0.003(3)
    C8 0.077(6) 0.135(8) 0.064(5) -0.026(5) 0.010(4) -0.011(5)
    C9 0.044(4) 0.111(7) 0.145(9) 0.006(4) 0.023(5) 0.025(6)
    C10 0.042(3) 0.044(3) 0.040(3) 0.002(2) 0.013(2) 0.004(2)
    C11 0.050(3) 0.039(3) 0.039(3) 0.004(3) 0.006(3) 0.003(2)
    C12 0.054(4) 0.052(4) 0.063(4) -0.010(3) -0.002(3) 0.005(3)
    C13 0.048(4) 0.056(4) 0.075(5) -0.001(3) 0.018(3) 0.013(3)
    C14 0.052(4) 0.061(4) 0.062(4) 0.008(3) 0.024(3) 0.005(3)
    C15 0.050(4) 0.052(3) 0.041(3) 0.000(3) 0.012(3) -0.001(3)
    C16 0.062(4) 0.052(4) 0.049(4) 0.000(3) 0.007(3) -0.013(3)
    C17 0.076(5) 0.040(3) 0.067(4) 0.003(3) 0.015(4) 0.003(3)
    C18 0.082(5) 0.061(4) 0.059(4) 0.008(4) 0.026(4) -0.018(3)
    Cl1 0.0655(7) 0.0544(6) 0.0513(6) 0.0023(5) 0.0203(5) -0.0077(5)
    Cl2 0.0744(6) 0.0738(6) 0.0876(7) -0.0200(5) 0.0252(5) -0.0053(5)
    N1 0.050(3) 0.076(4) 0.067(4) -0.001(3) 0.018(3) 0.013(3)
    N2 0.062(3) 0.041(3) 0.044(3) 0.004(2) 0.016(2) -0.006(2)
    Sb1 0.0428(2) 0.0423(2) 0.0326(2) 0.00455(16) 0.01080(16) 0.00087(16)
_geom_special_details
;
All esds (except the esd in the dihedral angle between two l.s. planes) are
estimated using the full covariance matrix. The cell esds are taken into
account individually in the estimation of esds in distances, angles and
torsion angles; correlations between esds in cell parameters are only used
when they are defined by crystal symmetry. An approximate (isotropic)
treatment of cell esds is used for estimating esds involving l.s. planes.
;
loop_
    _geom_bond_atom_site_label_1
    _geom_bond_atom_site_label_2
    _geom_bond_site_symmetry_2
    _geom_bond_distance
    _geom_bond_publ_flag
    Br1 Sb1 . 2.6662(11) ?
    C1 C6 . 1.393(8) ?
    C1 C2 . 1.396(8) ?
    C1 Sb1 . 2.164(5) ?
    C2 C3 . 1.400(8) ?
    C2 C7 . 1.512(9) ?
    C3 C4 . 1.359(10) ?
    C3 H3 . 0.9300 ?
    C4 C5 . 1.375(10) ?
    C4 H4 . 0.9300 ?
    C5 C6 . 1.376(8) ?
    C5 H5 . 0.9300 ?
    C6 H6 . 0.9300 ?
    C7 N1 . 1.507(8) ?
    C7 H7A . 0.9700 ?
    C7 H7B . 0.9700 ?
    C8 N1 . 1.463(10) ?
    C8 H8A . 0.9600 ?
    C8 H8B . 0.9600 ?
    C8 H8C . 0.9600 ?
    C9 N1 . 1.500(9) ?
    C9 H9A . 0.9600 ?
    C9 H9B . 0.9600 ?
    C9 H9C . 0.9600 ?
    C10 C15 . 1.388(8) ?
    C10 C11 . 1.398(8) ?
    C10 Sb1 . 2.152(6) ?
    C11 C12 . 1.378(9) ?
    C11 C16 . 1.507(8) ?
    C12 C13 . 1.379(9) ?
    C12 H12 . 0.9300 ?
    C13 C14 . 1.347(9) ?
    C13 H13 . 0.9300 ?
    C14 C15 . 1.392(9) ?
    C14 H14 . 0.9300 ?
    C15 H15 . 0.9300 ?
    C16 N2 . 1.476(8) ?
    C16 H16A . 0.9700 ?
    C16 H16B . 0.9700 ?
    C17 N2 . 1.465(8) ?
    C17 H17A . 0.9600 ?
    C17 H17B . 0.9600 ?
    C17 H17C . 0.9600 ?
    C18 N2 . 1.486(8) ?
    C18 H18A . 0.9600 ?
    C18 H18B . 0.9600 ?
    C18 H18C . 0.9600 ?
    N1 H1 . 0.86(6) ?
    N2 Sb1 . 2.414(5) ?
loop_
    _geom_angle_atom_site_label_1
    _geom_angle_atom_site_label_2
    _geom_angle_atom_site_label_3
    _geom_angle_site_symmetry_1
    _geom_angle_site_symmetry_3
    _geom_angle
    _geom_angle_publ_flag
    C6 C1 C2 . . 118.6(5) ?
    C6 C1 Sb1 . . 118.6(4) ?
    C2 C1 Sb1 . . 122.5(4) ?
    C1 C2 C3 . . 118.9(6) ?
    C1 C2 C7 . . 123.9(5) ?
    C3 C2 C7 . . 117.2(6) ?
    C4 C3 C2 . . 121.3(6) ?
    C4 C3 H3 . . 119.4 ?
    C2 C3 H3 . . 119.4 ?
    C3 C4 C5 . . 120.2(6) ?
    C3 C4 H4 . . 119.9 ?
    C5 C4 H4 . . 119.9 ?
    C4 C5 C6 . . 119.6(6) ?
    C4 C5 H5 . . 120.2 ?
    C6 C5 H5 . . 120.2 ?
    C5 C6 C1 . . 121.4(6) ?
    C5 C6 H6 . . 119.3 ?
    C1 C6 H6 . . 119.3 ?
    N1 C7 C2 . . 113.1(5) ?
    N1 C7 H7A . . 109.0 ?
    C2 C7 H7A . . 109.0 ?
    N1 C7 H7B . . 109.0 ?
    C2 C7 H7B . . 109.0 ?
    H7A C7 H7B . . 107.8 ?
    N1 C8 H8A . . 109.5 ?
    N1 C8 H8B . . 109.5 ?
    H8A C8 H8B . . 109.5 ?
    N1 C8 H8C . . 109.5 ?
    H8A C8 H8C . . 109.5 ?
    H8B C8 H8C . . 109.5 ?
    N1 C9 H9A . . 109.5 ?
    N1 C9 H9B . . 109.5 ?
    H9A C9 H9B . . 109.5 ?
    N1 C9 H9C . . 109.5 ?
    H9A C9 H9C . . 109.5 ?
    H9B C9 H9C . . 109.5 ?
    C15 C10 C11 . . 118.0(5) ?
    C15 C10 Sb1 . . 124.6(4) ?
    C11 C10 Sb1 . . 116.9(4) ?
    C12 C11 C10 . . 120.2(6) ?
    C12 C11 C16 . . 121.2(6) ?
    C10 C11 C16 . . 118.6(5) ?
    C11 C12 C13 . . 120.3(6) ?
    C11 C12 H12 . . 119.8 ?
    C13 C12 H12 . . 119.8 ?
    C14 C13 C12 . . 120.7(6) ?
    C14 C13 H13 . . 119.6 ?
    C12 C13 H13 . . 119.6 ?
    C13 C14 C15 . . 119.7(6) ?
    C13 C14 H14 . . 120.1 ?
    C15 C14 H14 . . 120.1 ?
    C10 C15 C14 . . 121.1(6) ?
    C10 C15 H15 . . 119.5 ?
    C14 C15 H15 . . 119.5 ?
    N2 C16 C11 . . 109.2(5) ?
    N2 C16 H16A . . 109.8 ?
    C11 C16 H16A . . 109.8 ?
    N2 C16 H16B . . 109.8 ?
    C11 C16 H16B . . 109.8 ?
    H16A C16 H16B . . 108.3 ?
    N2 C17 H17A . . 109.5 ?
    N2 C17 H17B . . 109.5 ?
    H17A C17 H17B . . 109.5 ?
    N2 C17 H17C . . 109.5 ?
    H17A C17 H17C . . 109.5 ?
    H17B C17 H17C . . 109.5 ?
    N2 C18 H18A . . 109.5 ?
    N2 C18 H18B . . 109.5 ?
    H18A C18 H18B . . 109.5 ?
    N2 C18 H18C . . 109.5 ?
    H18A C18 H18C . . 109.5 ?
    H18B C18 H18C . . 109.5 ?
    C8 N1 C9 . . 112.3(7) ?
    C8 N1 C7 . . 111.3(5) ?
    C9 N1 C7 . . 109.2(6) ?
    C8 N1 H1 . . 113(5) ?
    C9 N1 H1 . . 103(5) ?
    C7 N1 H1 . . 108(5) ?
    C17 N2 C16 . . 110.4(5) ?
    C17 N2 C18 . . 110.0(5) ?
    C16 N2 C18 . . 110.5(5) ?
    C17 N2 Sb1 . . 105.0(4) ?
    C16 N2 Sb1 . . 106.1(3) ?
    C18 N2 Sb1 . . 114.6(4) ?
    C10 Sb1 C1 . . 96.8(2) ?
    C10 Sb1 N2 . . 74.76(19) ?
    C1 Sb1 N2 . . 88.97(18) ?
    C10 Sb1 Br1 . . 93.01(15) ?
    C1 Sb1 Br1 . . 87.51(14) ?
    N2 Sb1 Br1 . . 166.78(12) ?
loop_
    _geom_torsion_atom_site_label_1
    _geom_torsion_atom_site_label_2
    _geom_torsion_atom_site_label_3
    _geom_torsion_atom_site_label_4
    _geom_torsion_site_symmetry_1
    _geom_torsion_site_symmetry_2
    _geom_torsion_site_symmetry_3
    _geom_torsion_site_symmetry_4
    _geom_torsion
    _geom_torsion_publ_flag
    C6 C1 C2 C3 . . . . 0.0(8) ?
    Sb1 C1 C2 C3 . . . . 174.4(4) ?
    C6 C1 C2 C7 . . . . 178.3(6) ?
    Sb1 C1 C2 C7 . . . . -7.3(8) ?
    C1 C2 C3 C4 . . . . -0.9(10) ?
    C7 C2 C3 C4 . . . . -179.3(6) ?
    C2 C3 C4 C5 . . . . 1.5(11) ?
    C3 C4 C5 C6 . . . . -1.2(11) ?
    C4 C5 C6 C1 . . . . 0.3(10) ?
    C2 C1 C6 C5 . . . . 0.3(9) ?
    Sb1 C1 C6 C5 . . . . -174.3(5) ?
    C1 C2 C7 N1 . . . . 112.2(6) ?
    C3 C2 C7 N1 . . . . -69.5(7) ?
    C15 C10 C11 C12 . . . . -0.9(8) ?
    Sb1 C10 C11 C12 . . . . -173.1(4) ?
    C15 C10 C11 C16 . . . . -179.4(5) ?
    Sb1 C10 C11 C16 . . . . 8.3(7) ?
    C10 C11 C12 C13 . . . . 1.1(9) ?
    C16 C11 C12 C13 . . . . 179.6(6) ?
    C11 C12 C13 C14 . . . . -1.1(10) ?
    C12 C13 C14 C15 . . . . 0.9(10) ?
    C11 C10 C15 C14 . . . . 0.6(9) ?
    Sb1 C10 C15 C14 . . . . 172.3(5) ?
    C13 C14 C15 C10 . . . . -0.7(9) ?
    C12 C11 C16 N2 . . . . 146.5(6) ?
    C10 C11 C16 N2 . . . . -34.9(7) ?
    C2 C7 N1 C8 . . . . -66.9(7) ?
    C2 C7 N1 C9 . . . . 168.5(6) ?
    C11 C16 N2 C17 . . . . -73.5(6) ?
    C11 C16 N2 C18 . . . . 164.6(5) ?
    C11 C16 N2 Sb1 . . . . 39.8(5) ?
    C15 C10 Sb1 C1 . . . . 112.6(5) ?
    C11 C10 Sb1 C1 . . . . -75.7(4) ?
    C15 C10 Sb1 N2 . . . . -160.4(5) ?
    C11 C10 Sb1 N2 . . . . 11.3(4) ?
    C15 C10 Sb1 Br1 . . . . 24.7(5) ?
    C11 C10 Sb1 Br1 . . . . -163.6(4) ?
    C6 C1 Sb1 C10 . . . . -22.0(5) ?
    C2 C1 Sb1 C10 . . . . 163.7(5) ?
    C6 C1 Sb1 N2 . . . . -96.5(5) ?
    C2 C1 Sb1 N2 . . . . 89.1(5) ?
    C6 C1 Sb1 Br1 . . . . 70.8(4) ?
    C2 C1 Sb1 Br1 . . . . -103.6(4) ?
    C17 N2 Sb1 C10 . . . . 88.5(4) ?
    C16 N2 Sb1 C10 . . . . -28.5(4) ?
    C18 N2 Sb1 C10 . . . . -150.6(5) ?
    C17 N2 Sb1 C1 . . . . -174.2(4) ?
    C16 N2 Sb1 C1 . . . . 68.8(4) ?
    C18 N2 Sb1 C1 . . . . -53.3(4) ?
    C17 N2 Sb1 Br1 . . . . 111.3(6) ?
    C16 N2 Sb1 Br1 . . . . -5.7(8) ?
    C18 N2 Sb1 Br1 . . . . -127.9(5) ?
loop_
    _geom_hbond_atom_site_label_D
    _geom_hbond_atom_site_label_H
    _geom_hbond_atom_site_label_A
    _geom_hbond_site_symmetry_A
    _geom_hbond_distance_DH
    _geom_hbond_distance_HA
    _geom_hbond_distance_DA
    _geom_hbond_angle_DHA
    N1 H1 Cl2 1_455 0.86(6) 2.39 3.220(7) 164
    C12 H12 Cl1 2_655 0.93 2.91 3.827(6) 167
    C14 H14 Cl1 3_665 0.93 2.86 3.766(8) 164
data_global
_journal_date_recd_electronic     2010-01-20
_journal_date_accepted     2010-03-16
_journal_name_full     'Acta Crystallographica, Section E'
_journal_year     2010
_journal_volume     66
_journal_issue      4
_journal_page_first     m423
_journal_page_last     m424
_journal_paper_category     QM
_journal_coeditor_code     ZB2001
_publ_contact_author_name     'Albert P. Soran'
_publ_contact_author_address
;
Faculty of Chemistry and Chemical Engineering
Babes-Bolyai University, Arany
Janos Street No. 11, RO-400028, Cluj Napoca, Romania
;
_publ_contact_author_email     asoran@chem.ubbcluj.ro
_publ_contact_author_fax     '40-264-593833'
_publ_contact_author_phone     '40-264-590818'
_publ_section_title
;\
Substitutional disorder in the ionic diorganoantimony halide adduct
[bromido/chlorido(0.33/0.67)][2-(dimethylaminomethyl)phenyl][2-\
(dimethylammoniomethyl)phenyl]antimony(III) 0.75-bromide 0.25-chloride
;
loop_
    _publ_author_name
    _publ_author_footnote
    _publ_author_address
    'Soran, Albert P.' .
;
Faculty of Chemistry and Chemical Engineering, Babes-Bolyai University, Arany
Janos Street No. 11, RO-400028, Cluj Napoca, Romania
;
    'Bojan, Vilma R.' .
;
Faculty of Chemistry and Chemical Engineering, Babes-Bolyai University, Arany
Janos Street No. 11, RO-400028, Cluj Napoca, Romania
;
