# Supplementary material for: Substitutional disorder in the ionic diorganoanti­mony halide adduct [bromido/chlorido(0.33/0.67)][2-(di­methyl­amino­meth­yl)phen­yl][2-(di­methyl­ammonio­meth­yl)phen­yl]anti­mony(III) 0.75-bromide 0.25-chloride
Source: Acta Crystallogr Sect E Struct Rep Online. 2010 Mar 20;66(Pt 4):m423–4. doi: 10.1107/S1600536810009797 (PMC2984072; doi:10.1107/S1600536810009797)
Supplement: Supplementary file 2 [file e-66-0m423-Isup2.hkl]

# 
# h,k,l, Fc-squared, Fo-squared, sigma(Fo-squared) and status flag 
# 
data_I
_shelx_title ' 1alb in P2(1)/c' 
_shelx_refln_list_code          4 
_shelx_F_calc_maximum      281.01 
_exptl_crystal_F_000      1000.00 
_reflns_d_resolution_high  0.8409 
 
loop_ 
 _symmetry_equiv_pos_as_xyz 
 'x, y, z' 
 '-x, y+1/2, -z+1/2' 
 '-x, -y, -z' 
 'x, -y-1/2, z-1/2' 
 
_cell_length_a    13.8159 
_cell_length_b    12.6775 
_cell_length_c    12.5984 
_cell_angle_alpha  90.000 
_cell_angle_beta  105.342 
_cell_angle_gamma  90.000 
 
_shelx_F_squared_multiplier     1.000 
 
loop_ 
 _refln_index_h 
 _refln_index_k 
 _refln_index_l 
 _refln_F_squared_calc 
 _refln_F_squared_meas 
 _refln_F_squared_sigma 
 _refln_observed_status 
   2   0   0    16866.54    17521.35    388.30 o 
   3   0   0    55680.43    57444.18   1253.58 o 
   4   0   0    74108.48    74265.24   1620.67 o 
   5   0   0     2028.27     2323.29     72.41 o 
   6   0   0    17353.40    17568.07    410.71 o 
   7   0   0    14553.55    15909.02    380.32 o 
   8   0   0     6043.20     6278.41    175.11 o 
   9   0   0     8430.25     8229.76    288.34 o 
  10   0   0     1331.78     1351.58     80.02 o 
  11   0   0     4576.20     4538.00    149.00 o 
  12   0   0       21.07       19.43     24.25 o 
  13   0   0     5545.75     5251.08    336.29 o 
  14   0   0        2.67       91.71     61.14 o 
  15   0   0      441.50      563.97    124.70 o 
   1   1   0    37841.99    31241.93   1068.36 o 
   2   1   0        3.18      199.31      9.42 o 
   3   1   0     8011.50     9923.03    178.23 o 
   4   1   0    13731.20    14088.67    229.85 o 
   5   1   0    25825.85    28877.81    459.70 o 
   6   1   0     4063.15     4017.62     81.96 o 
   7   1   0     1128.38     1162.09     41.43 o 
   8   1   0     8460.29     8125.00    152.50 o 
   9   1   0     3233.59     3076.05     88.21 o 
  10   1   0      618.97      619.24     35.90 o 
  11   1   0      260.60      361.84     29.41 o 
  12   1   0     3123.23     3079.78    125.27 o 
  13   1   0       47.76       43.60     45.05 o 
  14   1   0      972.60     1059.28    177.40 o 
  15   1   0      132.17      134.77     52.25 o 
   0   2   0     1022.31      492.36     33.79 o 
   1   2   0     4917.77     3876.02     66.70 o 
   2   2   0     8392.78     9219.39    151.26 o 
   3   2   0      169.14       93.94     10.07 o 
   4   2   0      552.80      843.57     25.17 o 
   5   2   0      565.93      719.91     26.43 o 
   6   2   0       73.23      111.90     12.11 o 
   7   2   0      983.37     1071.50     37.34 o 
   8   2   0      923.38      968.65     44.31 o 
   9   2   0      196.09      231.60     21.16 o 
  10   2   0        1.69       26.15     12.84 o 
  11   2   0      128.21      138.04     26.38 o 
  12   2   0       38.35       77.74     27.00 o 
  13   2   0      239.45      184.37     55.66 o 
  14   2   0       14.03        5.80     36.08 o 
  15   2   0        5.14       12.61     42.64 o 
   1   3   0      467.17      885.94     29.14 o 
   2   3   0       39.73      268.93     13.66 o 
   3   3   0      634.85      501.59     20.77 o 
   4   3   0      782.87      754.21     26.66 o 
   5   3   0      189.74      174.44     14.91 o 
   6   3   0      528.93      569.95     28.34 o 
   7   3   0        5.96       13.71      8.17 o 
   8   3   0     1065.24     1197.56     47.43 o 
   9   3   0        3.33        9.98     10.80 o 
  10   3   0      484.06      546.60     35.32 o 
  11   3   0      221.61      289.14     26.49 o 
  12   3   0      524.60      617.23    137.52 o 
  13   3   0       49.47       65.68     39.86 o 
  14   3   0      310.83      502.41    104.99 o 
  15   3   0       41.51      110.68     83.67 o 
   0   4   0    20647.61    19057.78    430.33 o 
   1   4   0      829.90      684.65     20.99 o 
   2   4   0     4206.72     4069.27     86.65 o 
   3   4   0     4281.86     5008.16     93.95 o 
   4   4   0     6403.28     7530.99    136.00 o 
   5   4   0    10272.96    10426.03    200.58 o 
   6   4   0     5022.69     5213.52    105.20 o 
   7   4   0     4442.03     4181.83     91.37 o 
   8   4   0       76.73      107.94     15.54 o 
   9   4   0     4704.79     4592.37    103.51 o 
  10   4   0      283.33      330.01     27.46 o 
  11   4   0     1415.38     1427.40     71.99 o 
  12   4   0       62.39       83.84     28.53 o 
  13   4   0     1660.50     1813.31    123.43 o 
  14   4   0        2.56       10.09     35.83 o 
  15   4   0      311.99      382.36     73.02 o 
   1   5   0    49931.93    53186.28    910.97 o 
   2   5   0      688.63      617.99     41.53 o 
   3   5   0    14418.84    13600.80    228.39 o 
   4   5   0    12228.77    12011.60    207.10 o 
   5   5   0    26722.61    25696.74    419.31 o 
   6   5   0     1464.28     1609.55     47.26 o 
   7   5   0     3739.04     3744.66     86.48 o 
   8   5   0    11534.67    11061.63    204.65 o 
   9   5   0     5081.92     4963.60    111.25 o 
  10   5   0     1935.74     1778.62     60.94 o 
  11   5   0      230.63      268.34     29.23 o 
  12   5   0     3175.29     2870.31    125.56 o 
  13   5   0       39.62       44.60     40.09 o 
  14   5   0      992.69      893.22    101.66 o 
   0   6   0    17847.35    16567.83    489.76 o 
   1   6   0     4909.71     4367.79     95.69 o 
   2   6   0     1090.88     1153.77     32.35 o 
   3   6   0     8131.45     8272.88    149.60 o 
   4   6   0     9958.38    10377.54    203.83 o 
   5   6   0       84.93      172.46     17.03 o 
   6   6   0      485.93      541.54     31.44 o 
   7   6   0     2482.97     2205.25     61.62 o 
   8   6   0      745.34      717.40     51.00 o 
   9   6   0     1738.84     1767.48     81.73 o 
  10   6   0      751.23      678.23     42.03 o 
  11   6   0      668.11      740.46     58.60 o 
  12   6   0      240.08      244.16     42.26 o 
  13   6   0     1229.74     1382.28    101.39 o 
  14   6   0        0.65       35.52     72.81 o 
   1   7   0      336.68      308.63     17.99 o 
   2   7   0       67.99      128.79     17.05 o 
   3   7   0     2648.42     2682.26     64.10 o 
   4   7   0      387.21      355.78     23.23 o 
   5   7   0      124.08      105.21     14.62 o 
   6   7   0      707.09      717.62     41.33 o 
   7   7   0     2279.69     2107.09     60.99 o 
   8   7   0     1499.35     1519.67     57.53 o 
   9   7   0      204.37      210.69     22.71 o 
  10   7   0      571.81      634.48     42.08 o 
  11   7   0      347.40      440.83     46.29 o 
  12   7   0      185.26      217.22     73.21 o 
  13   7   0       35.05       28.96     43.44 o 
  14   7   0       20.30       76.43     69.19 o 
   0   8   0      797.26      935.35     77.46 o 
   1   8   0      835.93      809.62     51.61 o 
   2   8   0      651.85      700.96     48.40 o 
   3   8   0      148.36      235.69     33.79 o 
   4   8   0      146.11      124.16     18.35 o 
   5   8   0     1055.61     1049.48     51.36 o 
   6   8   0     1481.42     1304.22     57.29 o 
   7   8   0      426.67      473.32     37.00 o 
   8   8   0        2.57       26.84     16.30 o 
   9   8   0      553.64      605.29     45.16 o 
  10   8   0        9.77       33.51     21.02 o 
  11   8   0      185.23      197.23     40.20 o 
  12   8   0       43.14      104.64    102.17 o 
  13   8   0      325.35      402.85    107.40 o 
   1   9   0     3518.84     3327.45    106.53 o 
   2   9   0      207.58      320.90     33.95 o 
   3   9   0     1654.76     1820.28     79.42 o 
   4   9   0     1941.04     1905.38     86.86 o 
   5   9   0     1601.86     1653.97     80.17 o 
   6   9   0      889.64      961.70     63.33 o 
   7   9   0      355.74      417.66     60.73 o 
   8   9   0     1881.78     1767.61     83.37 o 
   9   9   0      203.01      184.21     31.29 o 
  10   9   0     1852.23     1766.07     91.69 o 
  11   9   0       11.56       16.75     28.57 o 
  12   9   0      831.38      738.83     94.41 o 
   0  10   0     9864.92     9391.62    331.24 o 
   1  10   0      132.69      127.71     25.46 o 
   2  10   0     4488.42     3944.59    184.33 o 
   3  10   0      889.23      865.95     61.66 o 
   4  10   0     7683.63     7032.08    188.43 o 
   5  10   0      369.52      408.89     41.75 o 
   6  10   0     3684.99     3419.30    118.42 o 
   7  10   0     2719.51     2626.05     99.26 o 
   8  10   0      521.24      583.62     52.01 o 
   9  10   0     2286.35     2237.06    100.36 o 
  10  10   0      418.25      423.42     54.40 o 
  11  10   0      602.30      746.21     95.22 o 
   1  11   0     1376.04     1353.10     83.38 o 
   2  11   0       31.19       44.25     19.96 o 
   3  11   0      524.50      515.80     48.53 o 
   4  11   0      474.93      521.21     50.61 o 
   5  11   0     2059.10     2154.34     95.04 o 
   6  11   0        0.50       41.31     22.38 o 
   7  11   0       35.49       53.63     23.30 o 
   8  11   0     1290.94     1328.04     82.77 o 
   9  11   0      288.79      382.05     53.28 o 
  10  11   0      160.22      243.02     46.42 o 
   0  12   0      230.08      245.35     57.52 o 
   1  12   0      257.79      246.07     36.12 o 
   2  12   0     1727.39     1625.38    125.99 o 
   3  12   0       80.88       78.99     27.40 o 
   4  12   0      202.45      260.91     36.45 o 
   5  12   0      188.17      206.19     34.51 o 
   6  12   0      350.49      372.77     44.71 o 
   7  12   0        4.76       14.50     21.88 o 
   8  12   0      122.29      141.09     30.66 o 
   9  12   0        0.15       71.13     33.24 o 
   1  13   0     1052.45      997.74     74.64 o 
   2  13   0      124.18      131.50     33.43 o 
   3  13   0      987.20     1013.80     76.73 o 
   4  13   0       45.73       79.53     28.62 o 
   5  13   0      274.62      262.88     41.69 o 
   6  13   0      505.50      556.22     55.60 o 
   7  13   0      258.61      309.40     41.67 o 
   8  13   0      142.06      179.72     43.08 o 
   0  14   0      457.54      404.42     93.32 o 
   1  14   0      151.84      183.83     50.05 o 
   2  14   0      668.26      691.41     63.36 o 
   3  14   0      126.94      129.83     30.84 o 
   4  14   0      151.92      148.76     32.96 o 
   5  14   0      318.58      441.87     51.70 o 
   1  15   0      612.33      689.15     66.00 o 
 -16   1   1      297.13      319.87     68.26 o 
 -15   1   1      666.33      530.98     83.62 o 
 -14   1   1      709.08      724.31     94.02 o 
 -13   1   1      291.13      200.54     34.37 o 
 -12   1   1     5747.56     5459.52    252.91 o 
 -11   1   1      832.11      889.57     59.30 o 
 -10   1   1     6963.30     6771.61    137.28 o 
  -9   1   1       28.58       68.06     12.88 o 
  -8   1   1     9092.39     8927.41    163.76 o 
  -7   1   1      123.82      100.49     12.01 o 
  -6   1   1    21573.10    22346.63    362.17 o 
  -5   1   1      537.54      558.64     27.87 o 
  -4   1   1    11140.58    11721.24    192.92 o 
  -3   1   1    19988.92    21398.58    337.01 o 
  -2   1   1    12941.28    14188.59    244.64 o 
  -1   1   1     6070.18     6875.19    110.60 o 
   0   1   1     1181.10     1356.52     30.48 o 
   1   1   1    41660.71    45496.38    701.70 o 
   2   1   1     4965.57     5180.94     88.70 o 
   3   1   1     8495.22     9285.33    154.63 o 
   4   1   1     8017.82     8491.23    147.09 o 
   5   1   1    16865.05    17999.65    322.68 o 
   6   1   1     1058.84     1100.34     42.67 o 
   7   1   1    11514.02    11849.83    208.04 o 
   8   1   1       60.82       89.22     13.03 o 
   9   1   1     3241.04     3002.80     74.83 o 
  10   1   1      373.26      391.58     29.86 o 
  11   1   1      592.64      594.69     71.92 o 
  12   1   1       87.39      133.31     27.05 o 
  13   1   1      171.01      174.14     49.40 o 
  14   1   1      315.97      312.82     62.80 o 
  15   1   1       70.14       35.16     41.54 o 
 -15   2   1      301.06      407.74    104.18 o 
 -14   2   1     1803.15     1853.17    155.19 o 
 -13   2   1      369.69      376.77     50.62 o 
 -12   2   1       23.08       18.69     19.21 o 
 -11   2   1     6739.25     6756.03    294.49 o 
 -10   2   1     4746.34     4586.48    102.70 o 
  -9   2   1     2254.08     2270.17     60.77 o 
  -8   2   1     1444.38     1436.90     44.94 o 
  -7   2   1    13983.36    13662.92    234.65 o 
  -6   2   1       86.31      168.71     14.36 o 
  -5   2   1     7228.73     7915.05    139.42 o 
  -4   2   1     5062.31     5327.01     96.20 o 
  -3   2   1     4658.36     4778.00     85.16 o 
  -2   2   1      615.82      665.83     17.83 o 
  -1   2   1    11906.90    13454.38    233.03 o 
   0   2   1    23146.54    23448.36    365.83 o 
   1   2   1       39.37       49.73      5.16 o 
   2   2   1    30395.35    32697.77    510.72 o 
   3   2   1    14354.82    15838.86    256.69 o 
   4   2   1     2445.05     2479.85     55.23 o 
   5   2   1     6694.40     6869.09    125.33 o 
   6   2   1    36157.45    37599.57    598.40 o 
   7   2   1      408.25      426.74     34.06 o 
   8   2   1     2480.02     2424.48     62.94 o 
   9   2   1     4759.11     4535.58    102.64 o 
  10   2   1     2488.91     2538.21     90.91 o 
  11   2   1     3559.86     3460.92     99.69 o 
  12   2   1      515.42      514.94     47.43 o 
  13   2   1     2016.17     2005.22    247.39 o 
  14   2   1        6.85       85.63     42.09 o 
  15   2   1     1127.51     1209.33    128.83 o 
 -15   3   1      822.94      889.87    113.74 o 
 -14   3   1       57.73       93.31     34.13 o 
 -13   3   1      496.58      519.79     59.94 o 
 -12   3   1      697.34      743.66     56.86 o 
 -11   3   1      574.64      608.21     77.57 o 
 -10   3   1     2792.88     2757.12     73.06 o 
  -9   3   1     1058.56     1122.62     44.51 o 
  -8   3   1      932.55      961.17     46.08 o 
  -7   3   1     3271.13     3537.14     78.10 o 
  -6   3   1    25714.38    27003.08    436.52 o 
  -5   3   1       16.63       26.17      6.95 o 
  -4   3   1     1472.04     1668.08     51.50 o 
  -3   3   1    25687.08    26431.24    417.86 o 
  -2   3   1    18001.26    18329.40    292.49 o 
  -1   3   1    14081.48    14547.15    309.04 o 
   0   3   1      601.75      750.18     18.70 o 
   1   3   1    19969.38    20505.75    324.49 o 
   2   3   1    11722.23    12381.47    203.30 o 
   3   3   1     5249.17     4980.87     92.54 o 
   4   3   1      194.63      239.49     16.33 o 
   5   3   1     5632.67     5510.26    106.03 o 
   6   3   1     7044.27     7131.52    134.15 o 
   7   3   1     9788.00     9950.14    181.25 o 
   8   3   1      671.19      757.38     37.39 o 
   9   3   1      403.09      466.83     36.16 o 
  10   3   1     6623.67     6257.11    148.51 o 
  11   3   1     2775.27     2855.79     88.40 o 
  12   3   1      742.86      799.40     60.93 o 
  13   3   1        4.46       64.32     37.00 o 
  14   3   1     2729.94     2993.45    366.46 o 
  15   3   1       54.82       66.77     63.56 o 
 -15   4   1      193.81      270.17     61.44 o 
 -14   4   1      667.37      691.50     73.11 o 
 -13   4   1      205.38      330.33     48.05 o 
 -12   4   1       88.94       65.16     20.66 o 
 -11   4   1     3619.25     3811.21    139.30 o 
 -10   4   1      346.36      328.16     27.44 o 
  -9   4   1     1116.19     1201.34     52.66 o 
  -8   4   1      952.90     1027.31     42.70 o 
  -7   4   1     7969.16     7412.44    141.67 o 
  -6   4   1      139.25      138.09     14.73 o 
  -5   4   1     6246.39     6487.71    121.64 o 
  -4   4   1      651.82      666.10     29.86 o 
  -3   4   1    10060.01    10737.49    181.18 o 
  -2   4   1     5779.85     5727.86    102.08 o 
  -1   4   1    23231.02    25275.68    399.61 o 
   0   4   1       19.14       42.41      6.45 o 
   1   4   1       16.36       39.74      5.03 o 
   2   4   1    10793.07    11354.33    190.50 o 
   3   4   1    15759.46    15989.28    288.19 o 
   4   4   1       60.73       81.66     11.45 o 
   5   4   1        7.44       39.63      9.07 o 
   6   4   1    12856.57    13049.89    227.57 o 
   7   4   1     2688.11     2754.60     88.81 o 
   8   4   1     1003.48     1014.31     44.24 o 
   9   4   1     1276.56     1264.39     50.04 o 
  10   4   1     1793.55     1678.24     80.01 o 
  11   4   1       42.20       38.39     22.63 o 
  12   4   1      207.97      268.13     42.27 o 
  13   4   1       60.17       31.20     37.26 o 
  14   4   1       76.19       57.12     65.17 o 
 -15   5   1        0.30       56.78     44.33 o 
 -14   5   1       18.39       82.43     32.33 o 
 -13   5   1        5.93       28.06     26.76 o 
 -12   5   1       77.86      124.54     26.23 o 
 -11   5   1        1.94        3.40     15.79 o 
 -10   5   1        0.32       19.64     12.64 o 
  -9   5   1      153.06      148.44     18.98 o 
  -8   5   1      331.12      380.62     27.84 o 
  -7   5   1       41.00       33.36     10.16 o 
  -6   5   1       19.11       31.71     13.43 o 
  -5   5   1     1456.37     1504.41     45.63 o 
  -4   5   1     1353.37     1356.99     64.14 o 
  -3   5   1      452.03      639.40     33.07 o 
  -2   5   1      719.19      702.11     23.96 o 
  -1   5   1     2242.51     2047.00     59.31 o 
   0   5   1      114.40       82.29      9.95 o 
   1   5   1      180.33      269.68     18.63 o 
   2   5   1     2336.87     2564.01     67.64 o 
   3   5   1      110.12      169.89     14.07 o 
   4   5   1        8.21       20.21      7.33 o 
   5   5   1       93.24      177.93     18.31 o 
   6   5   1      744.73      864.33     41.80 o 
   7   5   1       34.41       60.02     13.06 o 
   8   5   1      122.22      154.33     18.61 o 
   9   5   1      234.40      252.15     24.22 o 
  10   5   1       29.24       83.06     19.30 o 
  11   5   1        3.05       56.06     19.02 o 
  12   5   1      239.09      247.94     51.53 o 
  13   5   1       79.92      113.56     44.33 o 
  14   5   1       34.04      127.27     51.37 o 
 -14   6   1      244.04      300.21     49.70 o 
 -13   6   1     1431.36     1399.83    137.68 o 
 -12   6   1       51.33       59.96     27.61 o 
 -11   6   1     2065.83     2159.83    120.04 o 
 -10   6   1      179.36      240.81     29.72 o 
  -9   6   1     4246.18     4037.57     97.02 o 
  -8   6   1        1.13       15.20     11.03 o 
  -7   6   1     9218.78     8941.56    169.73 o 
  -6   6   1     1639.46     1606.85     48.90 o 
  -5   6   1    12555.08    12085.01    212.35 o 
  -4   6   1     1279.79     1138.47     38.03 o 
  -3   6   1    14006.68    14760.41    248.68 o 
  -2   6   1     5685.29     5740.36    113.17 o 
  -1   6   1    10408.18    10634.16    203.17 o 
   0   6   1     9490.06     9639.20    186.39 o 
   1   6   1     3444.73     3581.24     83.46 o 
   2   6   1     8854.83     8639.08    152.77 o 
   3   6   1     5949.25     5645.42    108.86 o 
   4   6   1     5155.13     5127.78    103.35 o 
   5   6   1      228.02      233.95     20.35 o 
   6   6   1    11582.80    11674.94    211.18 o 
   7   6   1       11.58       25.01     11.14 o 
   8   6   1     2735.88     2691.93     80.18 o 
   9   6   1       30.24       35.16     24.40 o 
  10   6   1     2497.97     2380.45     90.42 o 
  11   6   1      369.29      378.22     38.21 o 
  12   6   1     1330.15     1281.00     82.10 o 
  13   6   1      238.02      355.19     67.37 o 
  14   6   1      161.62      257.69     57.45 o 
 -14   7   1       74.99       59.11     55.91 o 
 -13   7   1      385.72      448.45     70.94 o 
 -12   7   1     1887.39     2185.76    369.27 o 
 -11   7   1      301.38      355.24     40.74 o 
 -10   7   1     1167.26     1258.92     57.85 o 
  -9   7   1      275.96      340.13     29.14 o 
  -8   7   1     3478.68     3226.62     82.64 o 
  -7   7   1       79.73       89.68     15.59 o 
  -6   7   1     7721.82     7345.74    152.51 o 
  -5   7   1        7.32       32.46      9.73 o 
  -4   7   1     3485.65     3469.10     77.23 o 
  -3   7   1     4083.60     3870.87     92.13 o 
  -2   7   1    13654.27    13885.75    235.12 o 
  -1   7   1     3527.64     3495.87     91.19 o 
   0   7   1      912.90      911.31     35.12 o 
   1   7   1    16489.94    16289.00    303.36 o 
   2   7   1      502.23      455.16     28.80 o 
   3   7   1     6200.97     5835.62    129.20 o 
   4   7   1        0.38       34.12     10.96 o 
   5   7   1     5358.15     5173.52    108.98 o 
   6   7   1      602.50      626.66     35.55 o 
   7   7   1     7856.02     7497.52    151.64 o 
   8   7   1      397.12      446.40     32.81 o 
   9   7   1     1183.47     1130.92     62.61 o 
  10   7   1     1806.21     1846.82     85.81 o 
  11   7   1     1857.32     1771.77     91.28 o 
  12   7   1      952.28     1095.43    104.18 o 
  13   7   1       42.36       19.31     63.56 o 
 -13   8   1       34.33      161.69     46.50 o 
 -12   8   1       42.16       82.17     40.91 o 
 -11   8   1     1118.66     1122.34     72.73 o 
 -10   8   1      656.57      683.49     47.83 o 
  -9   8   1        2.20        3.99     15.81 o 
  -8   8   1       27.81       42.63     15.70 o 
  -7   8   1     6023.23     5609.53    135.22 o 
  -6   8   1       66.29       43.07     18.54 o 
  -5   8   1       34.32       34.58     14.58 o 
  -4   8   1     1365.73     1361.84     52.16 o 
  -3   8   1     2400.06     2026.18    108.46 o 
  -2   8   1     3917.73     3965.07    115.81 o 
  -1   8   1     1255.18     1306.84     64.05 o 
   0   8   1     1451.45     1435.56     68.74 o 
   1   8   1      876.34      917.58     67.12 o 
   2   8   1     9269.09     8757.28    183.84 o 
   3   8   1       14.05       20.38     10.66 o 
   4   8   1      400.89      423.92     32.24 o 
   5   8   1     2141.72     2033.95     72.26 o 
   6   8   1     4332.00     4323.77    111.93 o 
   7   8   1      838.32      831.29     62.61 o 
   8   8   1       18.80       12.25     15.68 o 
   9   8   1     1420.98     1515.13     82.23 o 
  10   8   1      462.79      479.43     47.90 o 
  11   8   1      791.12      824.54     64.91 o 
  12   8   1      122.25      166.21     53.55 o 
  13   8   1      720.62      838.31    145.62 o 
 -12   9   1      285.61      213.20     76.43 o 
 -11   9   1        0.65       77.86     37.00 o 
 -10   9   1      219.49      283.57     42.77 o 
  -9   9   1      544.33      558.61     49.83 o 
  -8   9   1      609.45      580.62     49.81 o 
  -7   9   1      249.22      285.84     33.48 o 
  -6   9   1     3275.92     3259.02    108.03 o 
  -5   9   1      298.23      262.43     32.00 o 
  -4   9   1        4.95       24.43     15.26 o 
  -3   9   1     2340.02     2187.81     82.20 o 
  -2   9   1     6921.76     6533.72    199.59 o 
  -1   9   1      132.79      155.33     24.93 o 
   0   9   1       12.34       26.53     21.95 o 
   1   9   1     3558.82     3397.22    108.19 o 
   2   9   1     1012.60     1087.75     64.23 o 
   3   9   1      401.98      482.87     42.54 o 
   4   9   1       13.75       15.86     22.99 o 
   5   9   1      908.84      952.56     61.88 o 
   6   9   1        2.22       16.95     16.24 o 
   7   9   1      526.57      567.46     49.00 o 
   8   9   1        2.21       39.95     17.14 o 
   9   9   1      231.87      274.88     37.44 o 
  10   9   1       22.34       81.86     25.99 o 
  11   9   1      526.59      558.68     54.55 o 
  12   9   1        1.99       61.69     32.14 o 
 -12  10   1       32.55      157.69     77.23 o 
 -11  10   1        0.56        0.00     34.72 o 
 -10  10   1       33.08       93.41     31.36 o 
  -9  10   1      481.35      510.58     49.60 o 
  -8  10   1       36.92       82.88     23.33 o 
  -7  10   1        6.17       64.76     21.35 o 
  -6  10   1      250.71      294.99     36.50 o 
  -5  10   1      188.00      189.32     30.02 o 
  -4  10   1      497.84      508.15     57.16 o 
  -3  10   1       17.80       39.88     18.23 o 
  -2  10   1       69.37       88.17     22.41 o 
  -1  10   1      153.55      195.80     30.24 o 
   0  10   1     1315.24     1266.49     73.21 o 
   1  10   1       63.79       53.96     19.50 o 
   2  10   1      127.17      122.73     25.53 o 
   3  10   1      247.37      292.64     36.51 o 
   4  10   1     1353.87     1398.62     77.93 o 
   5  10   1       55.89       74.72     21.99 o 
   6  10   1        3.20        0.00     17.21 o 
   7  10   1      551.09      645.59     54.37 o 
   8  10   1      746.81      787.20     73.90 o 
   9  10   1       28.22       67.93     30.34 o 
  10  10   1        2.97       40.21     28.82 o 
  11  10   1      207.13      248.36     60.82 o 
 -11  11   1      170.94      384.56     96.54 o 
 -10  11   1     1338.19     1336.19    100.62 o 
  -9  11   1       62.70       62.50     38.63 o 
  -8  11   1     2506.45     2691.46    108.50 o 
  -7  11   1       10.84       43.94     29.84 o 
  -6  11   1     2655.95     2716.55    105.24 o 
  -5  11   1     1155.16     1184.46     76.47 o 
  -4  11   1     3882.33     3719.26    125.34 o 
  -3  11   1     1254.30     1197.31     75.24 o 
  -2  11   1     1839.99     1817.66     91.37 o 
  -1  11   1     3225.81     3105.11    110.65 o 
   0  11   1     2638.54     2473.12     96.02 o 
   1  11   1     3389.30     3126.76    169.31 o 
   2  11   1      752.25      741.55     59.09 o 
   3  11   1     5124.60     4967.18    151.86 o 
   4  11   1      175.16      163.33     29.56 o 
   5  11   1     2411.91     2594.78    103.85 o 
   6  11   1        6.51       11.06     27.99 o 
   7  11   1     1876.41     1975.00    100.06 o 
   8  11   1       29.21       90.26     32.32 o 
   9  11   1      952.36     1072.60    129.09 o 
  10  11   1      167.39      218.89     44.92 o 
  -9  12   1      824.75      816.47     66.97 o 
  -8  12   1        8.64       27.56     23.31 o 
  -7  12   1     2395.18     2400.15    115.06 o 
  -6  12   1        2.02       12.00     23.34 o 
  -5  12   1     1425.45     1281.41     82.51 o 
  -4  12   1      900.49      866.13     68.52 o 
  -3  12   1     1454.43     1408.72     86.14 o 
  -2  12   1     1216.59     1262.16     81.72 o 
  -1  12   1     1595.38     1477.23     87.97 o 
   0  12   1     2332.97     2122.77    110.90 o 
   1  12   1      159.22      173.83     31.59 o 
   2  12   1     3848.10     3608.45    129.71 o 
   3  12   1       20.59       43.27     22.67 o 
   4  12   1     2485.84     2485.05    116.12 o 
   5  12   1      120.67      107.42     28.31 o 
   6  12   1     1356.30     1299.29     84.38 o 
   7  12   1      163.17      216.00     35.27 o 
   8  12   1      811.42      806.93     81.02 o 
   9  12   1      293.77      367.07     54.29 o 
  -8  13   1       29.75       86.10     29.20 o 
  -7  13   1       12.17       69.77     31.12 o 
  -6  13   1      384.87      346.44     45.18 o 
  -5  13   1       15.57       60.14     28.10 o 
  -4  13   1       87.32       85.44     28.07 o 
  -3  13   1      428.95      410.63     48.45 o 
  -2  13   1      785.20      753.73     80.59 o 
  -1  13   1      386.66      381.34     46.31 o 
   0  13   1       56.32       54.39     24.97 o 
   1  13   1      814.59      755.24     66.37 o 
   2  13   1      160.61      204.42     36.38 o 
   3  13   1      216.95      237.19     37.30 o 
   4  13   1      133.70      166.69     34.11 o 
   5  13   1      130.10      228.30     39.69 o 
   6  13   1      344.13      335.28     42.40 o 
   7  13   1      323.63      372.56     56.15 o 
  -6  14   1       78.85       90.92     29.61 o 
  -5  14   1       83.72      186.67     36.80 o 
  -4  14   1       30.55       81.40     27.67 o 
  -3  14   1       48.81       97.35     28.71 o 
  -2  14   1        1.16       40.62     24.00 o 
  -1  14   1      347.74      429.86     49.14 o 
   0  14   1        0.29       57.48     26.48 o 
   1  14   1        1.83       40.29     26.00 o 
   2  14   1      107.19      103.55     29.69 o 
   3  14   1      132.19      160.36     34.17 o 
   4  14   1       37.39      107.40     29.88 o 
   5  14   1       89.94      121.06     35.18 o 
  -1  15   1      338.83      401.35     58.76 o 
   0  15   1       24.48       82.07     29.61 o 
 -16   0   2     1021.55     1175.40    187.45 o 
 -15   0   2       55.47        0.00     54.71 o 
 -14   0   2     3099.85     2881.73    280.37 o 
 -13   0   2     1465.78     1466.16    117.14 o 
 -12   0   2     2209.03     2275.32    131.61 o 
 -11   0   2     1708.70     1946.03    339.10 o 
 -10   0   2     3573.96     3398.67    149.79 o 
  -9   0   2    13638.03    13690.13    337.52 o 
  -8   0   2    19291.96    20062.61    472.38 o 
  -7   0   2     2806.20     2987.98     91.78 o 
  -6   0   2     1167.91     1396.40    110.04 o 
  -5   0   2    78965.37    79027.91   1725.90 o 
  -4   0   2    28737.19    27890.44    620.61 o 
  -3   0   2    36254.39    37046.39   1399.86 o 
  -2   0   2       74.97      292.66     27.64 o 
  -1   0   2    28947.86    32992.81   1173.32 o 
   0   0   2    26587.58    26396.65    579.78 o 
   1   0   2     6303.61     7239.36    203.51 o 
   2   0   2     1313.22     1930.35     89.77 o 
   3   0   2     7488.22     6446.25    378.12 o 
   4   0   2    17233.65    17906.80    581.74 o 
   5   0   2    17465.15    17058.34    484.59 o 
   6   0   2     3232.12     3877.48    114.79 o 
   7   0   2      701.09      696.84     56.10 o 
   8   0   2    12361.77    12001.79    303.24 o 
   9   0   2     4327.23     4272.78    136.02 o 
  10   0   2      316.47      306.95     51.89 o 
  11   0   2      485.92      499.61     86.89 o 
  12   0   2     2974.08     2839.15    149.47 o 
  14   0   2      249.89      253.42     78.84 o 
  15   0   2      304.88      259.05     90.11 o 
 -16   1   2       43.01      120.50    122.69 o 
 -15   1   2      189.67      214.55     55.83 o 
 -14   1   2      322.84      379.69     43.92 o 
 -13   1   2     1747.82     1859.29     92.99 o 
 -12   1   2        3.53       34.25     18.25 o 
 -11   1   2      365.75      369.15     38.92 o 
 -10   1   2     2820.04     2633.72     89.94 o 
  -9   1   2     3789.95     3502.25     79.50 o 
  -8   1   2     2186.57     2145.13     53.91 o 
  -7   1   2     1376.91     1416.32     38.65 o 
  -6   1   2    11173.74    11909.61    201.07 o 
  -5   1   2      799.69     1055.92     30.52 o 
  -4   1   2    20164.28    23456.85    438.51 o 
  -3   1   2       56.37      263.80     16.19 o 
  -2   1   2     3498.12     2940.09     53.35 o 
  -1   1   2    23922.77    24735.67    385.00 o 
   0   1   2    34875.27    33498.80    518.99 o 
   1   1   2     7231.37     9548.74    155.48 o 
   2   1   2     1784.71     1616.11     34.25 o 
   3   1   2    40995.95    42782.55    667.01 o 
   4   1   2     6363.23     7159.09    126.47 o 
   5   1   2     2253.50     2144.28     51.99 o 
   6   1   2     2142.37     2299.25     55.80 o 
   7   1   2     5987.08     5268.03    106.58 o 
   8   1   2      219.35      248.28     20.67 o 
   9   1   2     4373.05     4032.69    146.05 o 
  10   1   2       43.24       35.77     19.53 o 
  11   1   2     1120.48     1072.42     68.53 o 
  12   1   2      817.15      811.13     70.95 o 
  13   1   2     1273.27     1580.88    202.74 o 
  14   1   2      302.12      231.83     59.43 o 
  15   1   2       81.10      158.49     51.19 o 
 -16   2   2        1.41        0.00     41.79 o 
 -15   2   2       27.05      139.09     38.64 o 
 -14   2   2        1.69       43.59     22.82 o 
 -13   2   2        3.69       31.57     21.71 o 
 -12   2   2       62.68       72.05     22.20 o 
 -11   2   2      630.08      621.98     50.17 o 
 -10   2   2      162.19      216.41     33.68 o 
  -9   2   2      265.53      322.12     23.29 o 
  -8   2   2      184.74      302.88     22.37 o 
  -7   2   2      645.80      686.07     27.68 o 
  -6   2   2     7480.75     7462.06    149.59 o 
  -5   2   2      389.44      249.36     15.13 o 
  -4   2   2        1.35       33.54      5.54 o 
  -3   2   2     2095.13     2306.26     46.39 o 
  -2   2   2    12911.76    15983.50    260.81 o 
  -1   2   2    20048.04    24135.32    377.74 o 
   0   2   2    14010.21    14461.40    281.29 o 
   1   2   2     8192.84     8363.95    139.39 o 
   2   2   2     6436.00     5447.68     96.73 o 
   3   2   2       16.87       31.79      5.43 o 
   4   2   2     1503.74     1446.09     46.11 o 
   5   2   2      605.90      815.39     36.28 o 
   6   2   2      262.61      324.37     20.98 o 
   7   2   2      531.18      502.88     33.29 o 
   8   2   2     1432.37     1387.80     46.72 o 
   9   2   2      209.86      176.06     21.95 o 
  10   2   2      285.52      308.04     40.36 o 
  11   2   2      586.99      638.77     60.27 o 
  12   2   2      615.15      652.83     57.59 o 
  13   2   2      334.59      259.86     87.69 o 
  14   2   2       18.94       70.97     45.05 o 
 -15   3   2       51.83      111.90     50.23 o 
 -14   3   2        1.09        0.00     34.84 o 
 -13   3   2      244.21      253.47     36.24 o 
 -12   3   2      492.72      471.67     46.07 o 
 -11   3   2       14.59        9.41     15.06 o 
 -10   3   2      432.17      463.72     34.56 o 
  -9   3   2       78.96       99.86     14.30 o 
  -8   3   2     1300.72     1465.69     46.16 o 
  -7   3   2      266.64      244.78     20.39 o 
  -6   3   2     1109.48      973.41     34.78 o 
  -5   3   2      532.44      589.79     24.47 o 
  -4   3   2     1437.41     1056.31     29.72 o 
  -3   3   2     2664.59     3647.83     69.99 o 
  -2   3   2     2136.16     2450.92     49.77 o 
  -1   3   2     1902.95     2355.12     47.57 o 
   0   3   2     5376.63     6902.83    118.31 o 
   1   3   2    36638.17    35623.32    557.16 o 
   2   3   2     2681.57     3432.50     84.07 o 
   3   3   2     6616.35     6489.77    117.47 o 
   4   3   2        4.85       72.51     10.13 o 
   5   3   2     2646.89     2840.15     70.49 o 
   6   3   2       15.81       13.83      8.72 o 
   7   3   2     4384.04     4811.78    101.39 o 
   8   3   2     1373.23     1379.12     47.42 o 
   9   3   2     1419.62     1399.08     60.75 o 
  10   3   2        9.58       26.37     16.51 o 
  11   3   2      105.57      130.84     28.73 o 
  12   3   2      366.10      418.80     45.18 o 
  13   3   2      211.45      363.64     95.74 o 
  14   3   2      120.21      203.46    106.60 o 
 -15   4   2       40.70      102.92     42.87 o 
 -14   4   2      891.73     1073.90     91.76 o 
 -13   4   2       19.86       41.66     28.73 o 
 -12   4   2     1058.55     1029.85     68.82 o 
 -11   4   2      799.28      772.72     66.07 o 
 -10   4   2      936.60      930.04     50.38 o 
  -9   4   2     4031.51     3921.03     97.76 o 
  -8   4   2     2038.32     1958.39     54.55 o 
  -7   4   2      411.69      388.93     32.39 o 
  -6   4   2     1784.55     2121.88     57.98 o 
  -5   4   2    20621.39    21713.84    354.16 o 
  -4   4   2      504.02      546.25     30.82 o 
  -3   4   2     4086.29     4453.42     85.17 o 
  -2   4   2     7795.18     6794.41    119.65 o 
  -1   4   2    14368.53    13017.67    233.99 o 
   0   4   2     2723.03     3069.19     60.45 o 
   1   4   2    20063.56    20957.77    336.60 o 
   2   4   2    24422.25    27204.88    433.79 o 
   3   4   2     4467.70     5004.25     96.54 o 
   4   4   2    10301.28    10105.25    178.00 o 
   5   4   2     1023.74     1126.12     38.95 o 
   6   4   2     7412.90     6817.93    132.42 o 
   7   4   2      371.64      369.16     30.03 o 
   8   4   2     6158.38     5847.66    137.56 o 
   9   4   2      100.46      126.55     21.06 o 
  10   4   2     2727.58     2615.06     84.62 o 
  11   4   2     1109.37     1121.60     72.96 o 
  12   4   2     1686.74     1737.13    106.66 o 
  13   4   2      479.94      378.66     68.91 o 
  14   4   2      551.60      675.65     92.64 o 
 -15   5   2      671.54      828.50     82.77 o 
 -14   5   2      308.52      558.04     65.51 o 
 -13   5   2     4697.96     4524.82    190.32 o 
 -12   5   2      225.61      227.38     33.40 o 
 -11   5   2      834.56      896.14     62.67 o 
 -10   5   2     3329.99     3184.95     92.58 o 
  -9   5   2     9121.22     8573.32    167.30 o 
  -8   5   2     3016.27     3020.63     75.06 o 
  -7   5   2     4272.09     4574.43     98.07 o 
  -6   5   2    17682.19    17201.39    290.33 o 
  -5   5   2      820.62      763.31     32.49 o 
  -4   5   2    25223.95    24917.78    403.65 o 
  -3   5   2     6001.03     5872.11    116.69 o 
  -2   5   2    11498.61    12267.80    205.93 o 
  -1   5   2      848.55      897.35     26.77 o 
   0   5   2    61212.75    66993.90   1038.51 o 
   1   5   2      305.83      435.26     18.44 o 
   2   5   2     3350.25     3490.59     72.21 o 
   3   5   2     8517.62     8093.15    159.56 o 
   4   5   2    22018.48    21436.56    353.86 o 
   5   5   2      716.02      866.17     38.48 o 
   6   5   2     1002.35     1061.71     42.31 o 
   7   5   2     9425.39     9530.97    197.57 o 
   8   5   2      145.14      194.72     35.96 o 
   9   5   2     1851.59     1708.78     69.71 o 
  10   5   2      148.12      179.97     29.39 o 
  11   5   2     1628.59     1546.34     97.37 o 
  12   5   2      219.48      244.60     38.89 o 
  13   5   2     1534.35     1482.39    139.37 o 
  14   5   2      156.74      211.76     56.62 o 
 -14   6   2      399.46      381.34     55.30 o 
 -13   6   2       53.22       77.55     25.08 o 
 -12   6   2     1980.85     1960.06     96.05 o 
 -11   6   2      140.11      251.32     33.91 o 
 -10   6   2        0.03       21.13     14.95 o 
  -9   6   2     2386.55     2314.42     74.69 o 
  -8   6   2     4203.26     3968.62     92.85 o 
  -7   6   2      309.57      379.72     26.96 o 
  -6   6   2       71.06       80.12     13.11 o 
  -5   6   2    12736.07    12845.62    224.69 o 
  -4   6   2     2978.84     2889.24     66.48 o 
  -3   6   2     1899.85     2116.24     51.87 o 
  -2   6   2     4233.87     3684.52     75.54 o 
  -1   6   2    10739.85    10150.88    174.38 o 
   0   6   2      378.16      427.57     25.66 o 
   1   6   2     1841.62     1756.66     51.55 o 
   2   6   2     2048.04     2298.95     54.08 o 
   3   6   2        0.87       11.79      7.41 o 
   4   6   2     5313.00     5220.68    106.68 o 
   5   6   2     3813.45     4038.05     90.22 o 
   6   6   2      535.51      467.50     30.24 o 
   7   6   2      637.03      692.58     56.85 o 
   8   6   2     6561.44     6329.09    164.69 o 
   9   6   2       89.50      112.49     21.56 o 
  10   6   2      199.43      204.25     28.56 o 
  11   6   2      730.27      667.00     50.90 o 
  12   6   2      946.69     1056.38     98.47 o 
  13   6   2       31.60       21.29     41.74 o 
 -14   7   2        5.49      114.17     43.26 o 
 -13   7   2        1.15        5.50     37.20 o 
 -12   7   2      196.71      190.04     33.27 o 
 -11   7   2      390.70      518.11     52.14 o 
 -10   7   2        3.36        5.49     16.37 o 
  -9   7   2       34.31       57.88     15.00 o 
  -8   7   2       42.12       67.50     14.43 o 
  -7   7   2      442.05      379.69     28.21 o 
  -6   7   2      231.79      340.22     27.84 o 
  -5   7   2     2600.92     2611.01     65.32 o 
  -4   7   2      643.30      746.95     40.42 o 
  -3   7   2       32.22       77.98     10.87 o 
  -2   7   2     3639.77     3492.20     74.10 o 
  -1   7   2     7160.64     7598.28    156.85 o 
   0   7   2       14.62       26.09     18.23 o 
   1   7   2       11.68       41.35     10.84 o 
   2   7   2     4932.71     4870.11    123.53 o 
   3   7   2     3763.77     3322.19    110.09 o 
   4   7   2       67.34      114.60     17.51 o 
   5   7   2       21.61       46.50     14.28 o 
   6   7   2      927.41      963.75     51.07 o 
   7   7   2      763.49      832.22     54.11 o 
   8   7   2      212.91      233.31     32.59 o 
   9   7   2       11.01       65.50     22.69 o 
  10   7   2      131.78      184.94     36.30 o 
  11   7   2       75.98       89.51     33.44 o 
  12   7   2      267.64      279.19     58.64 o 
  13   7   2       17.33       45.05     65.17 o 
 -13   8   2       12.86        6.62     34.93 o 
 -12   8   2       29.62      118.34     41.36 o 
 -11   8   2      226.32      263.29     47.93 o 
 -10   8   2      850.47      837.47     62.05 o 
  -9   8   2      340.67      353.13     39.57 o 
  -8   8   2        2.43       13.54     14.58 o 
  -7   8   2     1518.12     1569.71     77.47 o 
  -6   8   2       44.84       42.17     16.17 o 
  -5   8   2      990.88      935.41     82.15 o 
  -4   8   2       46.66       70.98     17.98 o 
  -3   8   2     4350.81     3777.55    291.81 o 
  -2   8   2        0.26       22.59     13.80 o 
  -1   8   2     2899.06     3057.65     79.44 o 
   0   8   2     2146.88     1971.34     58.90 o 
   1   8   2     2123.49     1843.33    106.82 o 
   2   8   2     1185.96     1084.45     57.04 o 
   3   8   2     1466.90     1530.42     58.92 o 
   4   8   2     2266.17     2272.33     70.64 o 
   5   8   2      118.74      110.42     18.80 o 
   6   8   2     2932.76     3025.73     89.44 o 
   7   8   2        0.51       31.98     18.89 o 
   8   8   2     1092.73     1164.25     71.60 o 
   9   8   2       77.53      101.94     25.24 o 
  10   8   2     1231.67     1175.70     76.38 o 
  11   8   2       15.98       69.12     27.87 o 
  12   8   2      285.97      411.57     71.31 o 
 -12   9   2      300.93      520.82     73.37 o 
 -11   9   2      295.04      313.58     78.84 o 
 -10   9   2     1244.68     1382.17     96.06 o 
  -9   9   2      287.54      390.29     41.95 o 
  -8   9   2      668.59      701.36     54.85 o 
  -7   9   2       75.92       75.45     21.62 o 
  -6   9   2     3302.45     3162.38    105.69 o 
  -5   9   2       19.02       38.28     16.53 o 
  -4   9   2     2943.21     2834.42     96.92 o 
  -3   9   2      571.61      540.33     45.62 o 
  -2   9   2     2922.72     2787.37     94.82 o 
  -1   9   2     1830.16     1653.62     75.24 o 
   0   9   2     3852.65     3291.67    106.13 o 
   1   9   2     2717.52     2687.00     93.28 o 
   2   9   2     2474.39     2185.75     82.51 o 
   3   9   2     5044.48     4956.17    142.42 o 
   4   9   2      987.92      882.15     60.08 o 
   5   9   2     4976.68     4793.93    141.32 o 
   6   9   2      411.27      423.48     36.08 o 
   7   9   2     3792.73     3382.80    131.57 o 
   8   9   2      135.05      135.41     27.10 o 
   9   9   2     2708.40     2590.89    110.56 o 
  10   9   2      105.26      128.16     31.25 o 
  11   9   2      586.55      656.11     60.26 o 
 -12  10   2     1049.92      917.95    154.47 o 
 -11  10   2      635.99      692.03     87.68 o 
 -10  10   2      951.16      946.56     83.26 o 
  -9  10   2     1824.44     1884.42     98.77 o 
  -8  10   2     1934.16     2004.10    105.32 o 
  -7  10   2     3318.68     3023.88    107.79 o 
  -6  10   2       81.84      116.71     24.73 o 
  -5  10   2     4587.60     4189.64    131.67 o 
  -4  10   2      492.80      485.32     66.83 o 
  -3  10   2     1492.41     1403.37     95.34 o 
  -2  10   2        2.30        1.68     15.20 o 
  -1  10   2     7203.16     7010.80    187.00 o 
   0  10   2       63.08      103.83     22.55 o 
   1  10   2     4378.84     4582.17    138.71 o 
   2  10   2      810.41      813.15     59.85 o 
   3  10   2     1704.51     1585.14     82.70 o 
   4  10   2     3273.72     3108.77    108.67 o 
   5  10   2     2263.63     1983.60     90.66 o 
   6  10   2      907.48     1080.65     70.55 o 
   7  10   2        4.64       42.63     26.17 o 
   8  10   2     1665.82     1759.55    111.55 o 
   9  10   2       70.26       70.39     30.76 o 
  10  10   2      246.91      265.85     45.52 o 
  11  10   2        7.47      129.33     37.00 o 
 -11  11   2       93.95      123.50     46.14 o 
 -10  11   2      718.49      598.43     66.91 o 
  -9  11   2      289.01      379.26     44.25 o 
  -8  11   2      176.03      175.30     29.55 o 
  -7  11   2       68.74      127.41     28.70 o 
  -6  11   2      712.61      721.49     59.95 o 
  -5  11   2       42.45       31.60     38.78 o 
  -4  11   2      894.40      979.59     68.54 o 
  -3  11   2      247.47      320.11     38.95 o 
  -2  11   2      194.49      188.23     31.04 o 
  -1  11   2      523.88      568.15     68.58 o 
   0  11   2     1968.53     1861.09     92.73 o 
   1  11   2      192.11      212.34     33.00 o 
   2  11   2        0.54       12.96     17.65 o 
   3  11   2     1229.36     1277.74    104.97 o 
   4  11   2      590.23      537.85     56.20 o 
   5  11   2       63.24       83.27     37.28 o 
   6  11   2       30.69       66.37     21.49 o 
   7  11   2      755.50      680.50     74.49 o 
   8  11   2        2.80       38.77     30.13 o 
   9  11   2      276.41      316.75     50.46 o 
  10  11   2       59.61      148.10     37.50 o 
  -9  12   2       41.64       65.45     31.93 o 
  -8  12   2        3.63       67.06     33.33 o 
  -7  12   2      595.52      571.00     54.24 o 
  -6  12   2      886.78      944.76     72.41 o 
  -5  12   2        2.61       18.01     25.78 o 
  -4  12   2       10.21       62.17     23.38 o 
  -3  12   2     1612.35     1496.76     88.75 o 
  -2  12   2      282.50      322.39     40.19 o 
  -1  12   2       65.75       87.59     25.12 o 
   0  12   2       25.23       32.32     20.18 o 
   1  12   2      343.37      352.26     42.90 o 
   2  12   2        1.06       34.75     23.81 o 
   3  12   2      273.85      362.75     44.15 o 
   4  12   2        4.06       19.68     21.02 o 
   5  12   2        3.04       21.06     22.90 o 
   6  12   2        4.57       26.34     26.11 o 
   7  12   2      514.59      509.90     62.09 o 
   8  12   2      102.53      178.60     41.09 o 
  -8  13   2      502.68      503.25     52.49 o 
  -7  13   2       76.74      115.75     31.95 o 
  -6  13   2     1018.26     1006.44     76.92 o 
  -5  13   2       10.32        0.00     23.80 o 
  -4  13   2      355.31      291.30     41.45 o 
  -3  13   2       39.66       76.79     26.60 o 
  -2  13   2     1554.55     1557.04     95.46 o 
  -1  13   2       90.30       88.99     39.25 o 
   0  13   2      176.27      162.35     31.81 o 
   1  13   2      851.79      878.02     70.22 o 
   2  13   2      492.01      580.10     58.25 o 
   3  13   2      177.66      174.79     35.47 o 
   4  13   2        8.63        7.71     23.74 o 
   5  13   2      922.01      992.29     82.93 o 
   6  13   2      213.93      252.98     48.46 o 
   7  13   2      296.18      354.79     57.61 o 
  -6  14   2       18.63        5.59     26.32 o 
  -5  14   2      731.91      661.61     63.46 o 
  -4  14   2      103.27      110.14     31.17 o 
  -3  14   2      795.08      946.91     97.31 o 
  -2  14   2      357.06      367.74     47.71 o 
  -1  14   2      729.36      693.61     64.24 o 
   0  14   2      446.85      420.44     52.51 o 
   1  14   2      362.43      287.31     43.01 o 
   2  14   2      401.46      512.35     65.22 o 
   3  14   2      391.64      354.08     63.26 o 
   4  14   2     1104.61     1017.61     82.42 o 
 -16   1   3      263.51      383.27     55.00 o 
 -15   1   3      738.19      887.11     69.94 o 
 -14   1   3      513.93      507.29     50.65 o 
 -13   1   3      936.93     1090.09     72.26 o 
 -12   1   3       12.73        9.29     16.35 o 
 -11   1   3     3624.13     3585.05    115.37 o 
 -10   1   3      991.60     1007.12     60.14 o 
  -9   1   3     2970.40     2893.64     93.16 o 
  -8   1   3     2913.96     3075.59     76.52 o 
  -7   1   3    16335.95    16680.63    306.23 o 
  -6   1   3      379.95      474.88     25.31 o 
  -5   1   3     1498.39     1469.30     38.95 o 
  -4   1   3     7759.11     7826.94    132.73 o 
  -3   1   3    11529.61    12066.52    235.84 o 
  -2   1   3      652.95      686.09     22.43 o 
  -1   1   3    23235.44    24581.74    385.72 o 
   0   1   3     6219.19     6338.03    108.20 o 
   1   1   3     2593.61     2804.72     53.90 o 
   2   1   3     6393.81     6273.01    122.46 o 
   3   1   3     2751.66     2841.89     67.12 o 
   4   1   3     1471.77     1396.32     35.05 o 
   5   1   3     1199.74     1382.60     37.58 o 
   6   1   3     3135.03     2959.08     67.10 o 
   7   1   3       64.34       98.77     12.93 o 
   8   1   3      241.49      291.38     31.95 o 
   9   1   3     1206.14     1142.23     68.23 o 
  10   1   3      934.53     1001.43     65.88 o 
  11   1   3      111.15      174.17     30.79 o 
  12   1   3       13.72       71.76     26.33 o 
  13   1   3      331.82      393.66     48.20 o 
  14   1   3       26.44      135.77     46.57 o 
 -16   2   3      876.84      908.69     91.49 o 
 -15   2   3      490.55      598.08     57.20 o 
 -14   2   3     1086.95     1024.61     72.87 o 
 -13   2   3       33.84       18.97     23.32 o 
 -12   2   3     3921.44     3879.42    125.93 o 
 -11   2   3      903.29      875.67     59.56 o 
 -10   2   3     3386.09     3384.74    107.43 o 
  -9   2   3     2882.38     2794.93     92.44 o 
  -8   2   3     2772.78     2622.66     61.76 o 
  -7   2   3     7017.83     6852.44    126.18 o 
  -6   2   3     8669.92     8886.58    155.57 o 
  -5   2   3     8349.31     8723.88    163.18 o 
  -4   2   3     1188.55     1247.81     32.97 o 
  -3   2   3    57130.57    59205.49    916.15 o 
  -2   2   3    10655.89    11571.74    189.79 o 
  -1   2   3       39.43      102.91     27.02 o 
   0   2   3    12917.40    13314.83    219.82 o 
   1   2   3    48977.91    50120.43    850.72 o 
   2   2   3        9.22       19.66      6.79 o 
   3   2   3     8779.67     9082.62    156.74 o 
   4   2   3     5031.60     4688.09     98.08 o 
   5   2   3    17517.18    17322.94    288.81 o 
   6   2   3    10260.93    10027.41    179.64 o 
   7   2   3     5035.91     4812.44    114.71 o 
   8   2   3     6073.55     5821.53    144.58 o 
   9   2   3      498.60      533.13     46.48 o 
  10   2   3     5871.84     5485.42    158.42 o 
  11   2   3      636.03      687.36     57.97 o 
  12   2   3     1210.30     1169.62     78.74 o 
  13   2   3       37.10       88.57     30.10 o 
  14   2   3     1536.27     1801.61    158.21 o 
 -16   3   3       63.10      115.36     40.89 o 
 -15   3   3      706.94      834.02     68.88 o 
 -14   3   3      263.33      365.73     43.24 o 
 -13   3   3     1404.96     1273.47    113.10 o 
 -12   3   3      748.92      658.78     54.47 o 
 -11   3   3     6829.41     6792.01    181.08 o 
 -10   3   3       26.80       56.64     31.61 o 
  -9   3   3      825.24      821.52     40.96 o 
  -8   3   3     9597.31     9060.39    166.33 o 
  -7   3   3    11507.13    11282.26    197.63 o 
  -6   3   3     3212.54     3391.44     79.69 o 
  -5   3   3      459.31      465.19     23.65 o 
  -4   3   3    14814.49    14458.05    238.96 o 
  -3   3   3     2901.08     2708.72     56.20 o 
  -2   3   3    23463.17    25957.94    410.94 o 
  -1   3   3     2545.14     2858.15     62.69 o 
   0   3   3    37681.52    38047.55    595.38 o 
   1   3   3    24501.71    26115.38    414.97 o 
   2   3   3    41083.05    42697.69    670.00 o 
   3   3   3      941.93     1016.60     31.15 o 
   4   3   3     7072.69     7226.37    133.07 o 
   5   3   3    16130.76    15929.75    269.49 o 
   6   3   3    18952.95    18568.04    313.31 o 
   7   3   3     3877.78     3653.71    112.03 o 
   8   3   3      252.45      273.74     27.86 o 
   9   3   3     8716.87     8537.95    215.39 o 
  10   3   3     1405.83     1361.54     78.34 o 
  11   3   3     2626.58     2541.89    101.14 o 
  12   3   3        7.23       58.05     25.85 o 
  13   3   3     1768.41     1816.86    101.17 o 
  14   3   3      175.58      304.32     66.19 o 
 -15   4   3      524.70      529.49     65.62 o 
 -14   4   3      268.43      287.06     67.77 o 
 -13   4   3       19.34       44.59     22.29 o 
 -12   4   3     2864.58     2737.57    102.04 o 
 -11   4   3      347.18      293.42     36.85 o 
 -10   4   3     1309.77     1336.02     97.58 o 
  -9   4   3      254.06      312.95     26.76 o 
  -8   4   3     3226.48     3069.08     81.27 o 
  -7   4   3      216.90      233.94     18.90 o 
  -6   4   3    12351.56    12149.62    210.97 o 
  -5   4   3       37.03       81.13     10.54 o 
  -4   4   3      274.33      315.02     19.05 o 
  -3   4   3     4901.39     4631.30     88.77 o 
  -2   4   3    20603.78    21843.02    351.36 o 
  -1   4   3     4405.28     5089.70    101.47 o 
   0   4   3       22.87       44.04      6.91 o 
   1   4   3    16982.43    18083.18    295.53 o 
   2   4   3     4866.85     4915.35     94.82 o 
   3   4   3     2434.44     2686.24     66.98 o 
   4   4   3      405.84      438.32     24.62 o 
   5   4   3     3341.81     3257.74     74.05 o 
   6   4   3      225.94      291.93     22.59 o 
   7   4   3      377.48      462.11     35.08 o 
   8   4   3      185.73      190.68     24.10 o 
   9   4   3      266.28      335.08     32.39 o 
  10   4   3      341.96      359.38     41.66 o 
  11   4   3      132.99      171.66     31.81 o 
  12   4   3       56.43       97.61     28.57 o 
  13   4   3      239.62      337.46     44.13 o 
  14   4   3      212.78      387.35     74.42 o 
 -15   5   3        0.57       50.85     33.27 o 
 -14   5   3       20.64       83.73     28.82 o 
 -13   5   3      313.51      406.69     58.18 o 
 -12   5   3        0.46        0.00     19.75 o 
 -11   5   3       39.14       42.74     36.03 o 
 -10   5   3      176.70      163.39     26.89 o 
  -9   5   3     1606.74     1571.12     67.67 o 
  -8   5   3      121.29      165.54     20.93 o 
  -7   5   3      173.35      210.99     18.68 o 
  -6   5   3      394.71      353.48     23.40 o 
  -5   5   3      859.65      893.39     33.53 o 
  -4   5   3      477.30      655.09     28.89 o 
  -3   5   3      534.26      533.23     25.32 o 
  -2   5   3     1561.78     1438.70     38.10 o 
  -1   5   3      107.50      176.93     18.22 o 
   0   5   3       74.57      101.17     13.43 o 
   1   5   3     1015.28     1248.29     34.97 o 
   2   5   3       38.80       70.66     10.33 o 
   3   5   3      783.47      758.93     32.16 o 
   4   5   3     1951.69     1867.59     50.73 o 
   5   5   3      237.61      256.58     21.00 o 
   6   5   3       86.30       97.95     14.30 o 
   7   5   3      941.50     1005.91     80.00 o 
   8   5   3      639.74      630.58     44.36 o 
   9   5   3       43.66       28.37     16.54 o 
  10   5   3       69.71       76.62     24.68 o 
  11   5   3      418.53      406.17     45.99 o 
  12   5   3        6.25       65.04     25.91 o 
  13   5   3        0.20       66.07     29.18 o 
 -15   6   3      291.63      365.88     78.84 o 
 -14   6   3      643.84      733.29     62.79 o 
 -13   6   3      231.89      374.15     44.96 o 
 -12   6   3     2514.12     2332.11    102.48 o 
 -11   6   3      532.84      571.22     50.34 o 
 -10   6   3     3788.38     3628.06    117.11 o 
  -9   6   3      147.58      145.67     21.40 o 
  -8   6   3     9124.79     8568.40    165.96 o 
  -7   6   3       62.06       88.61     15.17 o 
  -6   6   3     3376.76     3302.32     92.61 o 
  -5   6   3     2525.89     2372.85     59.95 o 
  -4   6   3     6899.51     6799.18    159.18 o 
  -3   6   3     5104.17     5161.07    101.93 o 
  -2   6   3     2388.44     2171.75     52.35 o 
  -1   6   3     2647.18     2857.22     75.32 o 
   0   6   3     4584.03     4735.63     83.70 o 
   1   6   3     8379.98     8109.13    147.22 o 
   2   6   3      205.73      207.61     16.39 o 
   3   6   3     5261.38     4995.53    102.36 o 
   4   6   3      575.67      582.39     31.62 o 
   5   6   3     1439.78     1458.23     47.52 o 
   6   6   3      123.15      122.04     19.18 o 
   7   6   3     1558.04     1576.79     64.73 o 
   8   6   3       14.32       36.74     15.92 o 
   9   6   3      584.68      611.75     46.34 o 
  10   6   3     1504.80     1496.77    137.83 o 
  11   6   3        8.29       58.63     26.33 o 
  12   6   3      348.71      423.08     47.74 o 
  13   6   3       32.30       80.79     61.55 o 
 -14   7   3      135.85      131.23     42.83 o 
 -13   7   3     1346.31     1304.12     84.19 o 
 -12   7   3       61.47       80.67     26.40 o 
 -11   7   3     2279.16     2297.67     94.27 o 
 -10   7   3       53.02       81.84     26.99 o 
  -9   7   3     2068.21     2013.34     72.81 o 
  -8   7   3     2417.91     2423.58     68.12 o 
  -7   7   3     7395.85     7386.60    147.50 o 
  -6   7   3     1763.90     1890.94     54.71 o 
  -5   7   3     1100.76     1110.77     41.19 o 
  -4   7   3    14542.30    14268.16    247.78 o 
  -3   7   3     1554.13     1559.80     44.96 o 
  -2   7   3    11326.45    10849.89    191.26 o 
  -1   7   3       66.76      108.12     14.84 o 
   0   7   3     7739.27     7836.13    163.63 o 
   1   7   3      637.89      798.29     40.79 o 
   2   7   3     9805.75     9285.56    190.87 o 
   3   7   3      125.01      175.27     20.75 o 
   4   7   3     5306.72     4994.24    120.37 o 
   5   7   3     3207.25     3155.67     88.06 o 
   6   7   3     6427.07     5614.18    389.81 o 
   7   7   3     2394.54     2423.93     90.11 o 
   8   7   3      322.74      378.27     40.53 o 
   9   7   3     2492.26     2443.54     97.35 o 
  10   7   3      372.21      548.87     60.85 o 
  11   7   3     1609.31     1716.17    111.32 o 
  12   7   3       25.96       47.14     33.71 o 
 -13   8   3       49.32      156.74     36.94 o 
 -12   8   3     1198.86     1196.40    110.25 o 
 -11   8   3       11.90       62.14     26.51 o 
 -10   8   3      693.96      699.55     66.20 o 
  -9   8   3      365.64      408.61     41.28 o 
  -8   8   3     1059.78     1024.94     55.25 o 
  -7   8   3     4459.31     4562.44    166.51 o 
  -6   8   3     3456.13     3238.25    142.70 o 
  -5   8   3     1219.80     1230.75     51.93 o 
  -4   8   3      105.07      141.49     17.71 o 
  -3   8   3    13761.76    13286.08    266.35 o 
  -2   8   3     1435.39     1399.87     72.73 o 
  -1   8   3     2756.13     2701.96     87.89 o 
   0   8   3     3680.01     3295.98    215.29 o 
   1   8   3    14094.51    13200.28    259.76 o 
   2   8   3      495.37      580.84     39.66 o 
   3   8   3     2008.09     1933.04     72.33 o 
   4   8   3     5473.06     5266.77    128.36 o 
   5   8   3     3482.18     3268.16    104.24 o 
   6   8   3     3068.10     3026.27    103.80 o 
   7   8   3     1474.92     1491.81     80.26 o 
   8   8   3     1614.41     1481.06     82.79 o 
   9   8   3      200.26      191.51     33.56 o 
  10   8   3     2661.90     2567.72    108.08 o 
  11   8   3      277.35      274.22     49.33 o 
  12   8   3      622.97      715.82    123.02 o 
 -13   9   3        5.46      128.63     40.21 o 
 -12   9   3        3.15       35.86     35.76 o 
 -11   9   3      863.14      751.70     91.02 o 
 -10   9   3      372.60      400.79    100.56 o 
  -9   9   3       27.13       55.55     25.30 o 
  -8   9   3      518.18      589.29     49.24 o 
  -7   9   3     1966.93     1768.07     78.82 o 
  -6   9   3      167.47      146.03     26.36 o 
  -5   9   3      348.71      367.69     37.73 o 
  -4   9   3      290.91      285.75     33.34 o 
  -3   9   3     1694.32     1596.72     82.05 o 
  -2   9   3      186.44      225.33     29.37 o 
  -1   9   3      404.15      580.72     76.76 o 
   0   9   3       59.30       71.42     19.65 o 
   1   9   3       55.47       75.51     20.43 o 
   2   9   3      985.68     1147.77     68.17 o 
   3   9   3      318.42      399.38     40.71 o 
   4   9   3      897.52     1004.58     54.92 o 
   5   9   3      771.09      816.43     50.45 o 
   6   9   3      673.05      791.68     58.57 o 
   7   9   3      407.18      470.89     46.84 o 
   8   9   3       61.73       72.72     24.74 o 
   9   9   3      179.48      230.06     38.09 o 
  10   9   3       92.42      161.88     39.71 o 
  11   9   3        0.64       35.09     30.06 o 
 -12  10   3       57.61      139.39     47.10 o 
 -11  10   3       75.04       84.60     36.61 o 
 -10  10   3      212.55      222.41     74.82 o 
  -9  10   3      370.41      404.99     55.11 o 
  -8  10   3      206.28      265.45     35.29 o 
  -7  10   3       71.49       85.35     23.04 o 
  -6  10   3        1.37        0.00     17.76 o 
  -5  10   3     1459.75     1485.16     90.11 o 
  -4  10   3      162.92      130.12     26.16 o 
  -3  10   3       15.36       13.42     17.15 o 
  -2  10   3      129.64      127.12     25.71 o 
  -1  10   3     2107.31     1906.77     89.34 o 
   0  10   3       98.50       93.01     23.89 o 
   1  10   3      262.79      230.62     32.05 o 
   2  10   3      813.44      946.90     65.72 o 
   3  10   3     1920.29     1749.84     87.30 o 
   4  10   3      220.74      245.48     33.32 o 
   5  10   3      184.16      178.79     29.70 o 
   6  10   3      347.94      349.53     49.05 o 
   7  10   3      437.48      371.36     52.43 o 
   8  10   3      431.77      459.74     57.92 o 
   9  10   3      182.29      217.96     43.93 o 
  10  10   3      173.92      166.41     39.04 o 
 -11  11   3      722.82      639.98     86.21 o 
 -10  11   3      114.81      167.36     47.99 o 
  -9  11   3     1155.94     1194.63     95.10 o 
  -8  11   3       11.23       18.33     21.28 o 
  -7  11   3     2012.12     2009.10    102.70 o 
  -6  11   3      854.33      891.45     65.57 o 
  -5  11   3     1407.95     1423.94     82.20 o 
  -4  11   3      434.45      453.11     59.34 o 
  -3  11   3     1607.35     1524.06     85.15 o 
  -2  11   3     1161.80     1114.24     72.41 o 
  -1  11   3      723.36      621.79     53.88 o 
   0  11   3     1390.58     1394.47     81.55 o 
   1  11   3       62.20       47.88     22.49 o 
   2  11   3      647.52      680.08     57.88 o 
   3  11   3       16.61        3.39     18.97 o 
   4  11   3      692.18      734.67     60.11 o 
   5  11   3        8.14        0.00     27.95 o 
   6  11   3      587.26      602.67     66.41 o 
   7  11   3      252.79      344.46     50.10 o 
   8  11   3      463.16      539.00     70.73 o 
   9  11   3      149.46      137.91     39.72 o 
  -9  12   3      111.28      127.45     37.06 o 
  -8  12   3      968.63      998.85     73.94 o 
  -7  12   3      310.90      305.49     41.27 o 
  -6  12   3     1104.76     1112.49     77.34 o 
  -5  12   3     1239.55     1230.23     81.19 o 
  -4  12   3      327.99      424.03     47.49 o 
  -3  12   3     1102.48      934.88     86.64 o 
  -2  12   3      573.10      586.88     54.95 o 
  -1  12   3     2758.15     2808.77    146.31 o 
   0  12   3       36.47       43.66     21.09 o 
   1  12   3     1320.07     1427.98     87.90 o 
   2  12   3        8.37       43.54     23.09 o 
   3  12   3     1083.20     1014.07     74.64 o 
   4  12   3      208.74      285.06     39.26 o 
   5  12   3      558.45      469.53     59.26 o 
   6  12   3      462.26      447.08     57.64 o 
   7  12   3      643.15      568.62     67.97 o 
   8  12   3      396.89      503.03     63.43 o 
  -8  13   3       60.38      160.75     31.93 o 
  -7  13   3      861.81      811.64     67.65 o 
  -6  13   3      396.67      510.67     53.94 o 
  -5  13   3       14.56       54.49     30.25 o 
  -4  13   3     1227.48     1180.77     83.32 o 
  -3  13   3       13.89       62.66     25.71 o 
  -2  13   3     1140.33     1306.81     87.78 o 
  -1  13   3       77.13      113.56     32.94 o 
   0  13   3     1341.15     1234.43     83.13 o 
   1  13   3      327.58      366.82     45.47 o 
   2  13   3     1349.99     1288.08     87.16 o 
   3  13   3      189.69      178.60     35.23 o 
   4  13   3      369.82      276.83     49.60 o 
   5  13   3      893.82      874.63     84.23 o 
   6  13   3      452.11      342.70     68.08 o 
  -5  14   3       11.86       31.13     26.41 o 
  -4  14   3        7.38       27.85     25.13 o 
  -3  14   3       20.15       36.60     24.76 o 
  -2  14   3      386.15      464.49     52.64 o 
  -1  14   3        9.96       27.74     24.65 o 
   0  14   3      113.73      124.37     32.26 o 
   1  14   3      115.93      134.77     32.68 o 
   2  14   3       12.50       50.00     26.88 o 
   3  14   3       14.07       39.18     32.51 o 
   4  14   3        0.14       30.54     31.32 o 
 -16   0   4       27.74       69.82     37.91 o 
 -15   0   4      762.07      869.95     99.25 o 
 -14   0   4     1255.13     1253.11    115.69 o 
 -13   0   4     6261.37     6375.11    257.59 o 
 -12   0   4       22.85       45.39     39.82 o 
 -11   0   4      592.13      603.02     73.15 o 
 -10   0   4     8335.76     8044.87    283.22 o 
  -9   0   4     9309.15     7518.35    777.16 o 
  -8   0   4     4867.49     4856.52    183.16 o 
  -7   0   4      236.53      266.71     38.10 o 
  -6   0   4    17087.50    15757.26    658.90 o 
  -5   0   4      185.63      304.73     34.95 o 
  -4   0   4    12321.46    11563.69    270.01 o 
  -3   0   4      482.39      689.43     39.42 o 
  -2   0   4     5773.96     6729.07    329.78 o 
  -1   0   4     5235.29     5069.47    128.93 o 
   0   0   4    21565.43    24285.49    544.61 o 
   1   0   4       36.33       91.00     37.95 o 
   2   0   4      920.63     1071.08     37.66 o 
   3   0   4    13103.63    12601.95    529.37 o 
   4   0   4     7126.75     7040.47    236.36 o 
   5   0   4       24.34       67.58     11.00 o 
   6   0   4      378.29      332.58     48.01 o 
   7   0   4     5549.41     5340.00    206.78 o 
   8   0   4      215.79      248.00     68.79 o 
   9   0   4      616.99      657.23    156.88 o 
  10   0   4      401.13      508.22    116.65 o 
  11   0   4      778.55      727.55     93.32 o 
  12   0   4     1215.55     1096.77    111.19 o 
  13   0   4      311.60      320.12     85.68 o 
  14   0   4      429.02      378.93     99.76 o 
 -16   1   4      156.52      171.30     36.35 o 
 -15   1   4      310.83      459.48     58.87 o 
 -14   1   4      802.08      916.35     70.02 o 
 -13   1   4      474.45      474.64     48.26 o 
 -12   1   4     1121.00     1045.79     68.22 o 
 -11   1   4     2193.74     2098.80     87.86 o 
 -10   1   4       24.95       39.09     16.56 o 
  -9   1   4     8511.79     7809.75    217.47 o 
  -8   1   4     1314.66     1308.98     60.42 o 
  -7   1   4     4266.91     4147.74    129.42 o 
  -6   1   4     4664.71     4718.19    119.05 o 
  -5   1   4    33376.76    35723.94    618.75 o 
  -4   1   4        9.07       45.29      8.73 o 
  -3   1   4     1949.47     1889.71     47.33 o 
  -2   1   4    27270.55    25999.88    411.24 o 
  -1   1   4    28517.81    25609.73    574.89 o 
   0   1   4     1600.79     2166.91     46.21 o 
   1   1   4     2514.32     2953.06     78.79 o 
   2   1   4    19607.04    20616.33    366.11 o 
   3   1   4      113.10      151.98     13.83 o 
   4   1   4     9990.97     9286.35    182.75 o 
   5   1   4      997.57     1086.26     42.16 o 
   6   1   4     3995.02     3561.79     89.72 o 
   7   1   4      810.56      865.32     65.73 o 
   8   1   4     7582.45     6810.24    179.56 o 
   9   1   4      281.88      298.80     36.99 o 
  10   1   4      975.74     1004.71     69.86 o 
  11   1   4     1577.35     1534.12     89.03 o 
  12   1   4     1104.16     1103.75     79.16 o 
  13   1   4      378.45      430.55     51.74 o 
  14   1   4       13.17       67.88     44.36 o 
 -16   2   4        1.33        0.00     24.48 o 
 -15   2   4        1.47       28.55     25.64 o 
 -14   2   4      320.09      322.51     41.64 o 
 -13   2   4        1.55        7.10     23.26 o 
 -12   2   4      189.25      149.03     28.21 o 
 -11   2   4      255.89      318.87     36.82 o 
 -10   2   4     1976.78     1788.99     74.11 o 
  -9   2   4       32.62       32.52     16.26 o 
  -8   2   4     1100.43     1321.20     47.44 o 
  -7   2   4      749.01      579.42     35.20 o 
  -6   2   4     6585.74     6220.47    113.67 o 
  -5   2   4     3628.20     3967.44     82.77 o 
  -4   2   4     3658.48     3359.76     72.61 o 
  -3   2   4     2740.47     3511.61     69.44 o 
  -2   2   4      433.34      742.37     23.63 o 
  -1   2   4    14228.14    14270.49    234.26 o 
   0   2   4      966.42     1004.96     31.53 o 
   1   2   4        8.72       18.08      8.52 o 
   2   2   4        7.00        5.98      6.01 o 
   3   2   4    12149.99    11466.52    217.54 o 
   4   2   4     1541.65     1232.30     43.55 o 
   5   2   4     2071.75     2388.26     66.78 o 
   6   2   4      615.10      636.54     37.18 o 
   7   2   4     6084.95     5751.15    239.04 o 
   8   2   4       87.57       81.94     21.31 o 
   9   2   4      318.99      273.03     35.00 o 
  10   2   4      237.16      244.57     33.91 o 
  11   2   4      628.44      657.44     58.35 o 
  12   2   4      155.84      114.06     31.49 o 
  13   2   4       60.42      113.70     33.89 o 
 -16   3   4       12.39       32.48     27.35 o 
 -15   3   4      212.90      291.68     41.90 o 
 -14   3   4       74.36       87.09     27.52 o 
 -13   3   4      405.64      420.09     45.09 o 
 -12   3   4      439.18      496.03     75.61 o 
 -11   3   4       82.26      101.57     24.29 o 
 -10   3   4       50.37       28.13     19.63 o 
  -9   3   4     1173.67     1364.14     68.42 o 
  -8   3   4      825.67      781.68     50.33 o 
  -7   3   4     2140.36     1996.74     50.43 o 
  -6   3   4      583.72      560.77     24.59 o 
  -5   3   4     3514.66     3113.65     66.00 o 
  -4   3   4     1425.74     1496.08     38.27 o 
  -3   3   4     4715.72     4765.51     90.71 o 
  -2   3   4     9973.83    10935.54    202.34 o 
  -1   3   4     8417.45    10088.33    172.19 o 
   0   3   4     3522.71     3061.95     63.74 o 
   1   3   4     1015.08      945.05     29.46 o 
   2   3   4     4116.08     3607.77     73.83 o 
   3   3   4      697.57      569.09     24.25 o 
   4   3   4     9059.94     9026.75    162.00 o 
   5   3   4        0.79       14.88     11.09 o 
   6   3   4     3859.33     4035.55    108.44 o 
   7   3   4     1180.51     1268.92     89.72 o 
   8   3   4      273.46      348.49     39.09 o 
   9   3   4       11.30       14.60     18.33 o 
  10   3   4     2092.06     2040.59     98.49 o 
  11   3   4      225.03      231.01     36.32 o 
  12   3   4      386.18      422.56     49.35 o 
  13   3   4      163.08      220.75     39.12 o 
 -15   4   4      330.85      295.00     53.30 o 
 -14   4   4      990.72     1084.41     77.93 o 
 -13   4   4     1424.69     1575.67     90.53 o 
 -12   4   4     1707.86     1704.52     89.60 o 
 -11   4   4      308.32      299.76     36.90 o 
 -10   4   4     5291.15     4946.40    217.84 o 
  -9   4   4      432.59      430.29     39.33 o 
  -8   4   4     6295.53     5935.98    277.76 o 
  -7   4   4      453.69      430.19     25.29 o 
  -6   4   4    14196.05    14477.63    246.57 o 
  -5   4   4     1878.84     1859.17     47.41 o 
  -4   4   4    16412.17    17448.04    288.44 o 
  -3   4   4     8481.88     7563.59    136.10 o 
  -2   4   4     9789.62     9164.63    160.25 o 
  -1   4   4    14877.69    15642.25    259.72 o 
   0   4   4    16090.54    15831.16    262.63 o 
   1   4   4    17364.49    19625.42    321.67 o 
   2   4   4     2136.50     2246.36     71.44 o 
   3   4   4    16803.87    16667.44    279.95 o 
   4   4   4     2128.38     2303.91     57.40 o 
   5   4   4     6601.96     6373.11    141.38 o 
   6   4   4     1118.12     1165.01     53.44 o 
   7   4   4     8243.08     7566.76    168.79 o 
   8   4   4      438.87      464.15     44.58 o 
   9   4   4     2755.16     2835.03    103.27 o 
  10   4   4     1052.20      912.40     66.84 o 
  11   4   4      913.22      906.11     70.28 o 
  12   4   4      646.95      652.22     61.58 o 
  13   4   4      465.23      454.18     52.44 o 
 -15   5   4      240.72      299.41     44.59 o 
 -14   5   4     1950.43     2014.44    106.56 o 
 -13   5   4      952.37      775.31     63.35 o 
 -12   5   4     1757.31     1727.15     91.39 o 
 -11   5   4     1474.11     1504.01     82.17 o 
 -10   5   4     1848.99     1696.24    136.44 o 
  -9   5   4     9167.49     8700.64    274.22 o 
  -8   5   4     3412.55     3607.53    136.91 o 
  -7   5   4     2969.43     2679.05     66.06 o 
  -6   5   4      460.54      518.80     28.78 o 
  -5   5   4    15300.94    14270.36    244.42 o 
  -4   5   4     3410.89     3079.75     68.87 o 
  -3   5   4     3291.16     3437.48     73.69 o 
  -2   5   4     7351.70     7169.90    132.03 o 
  -1   5   4    13949.69    14125.97    238.67 o 
   0   5   4     5048.31     5162.18    101.12 o 
   1   5   4       22.31       27.21      7.56 o 
   2   5   4     4128.04     3542.43     76.89 o 
   3   5   4      284.74      274.57     23.39 o 
   4   5   4     7791.21     7760.84    147.31 o 
   5   5   4      668.26      671.23     40.12 o 
   6   5   4     1849.68     1852.87     64.31 o 
   7   5   4     2403.37     2353.17    101.78 o 
   8   5   4     2198.68     2044.06     74.69 o 
   9   5   4       12.07       66.46     22.25 o 
  10   5   4      161.81      133.62     29.55 o 
  11   5   4     1670.74     1820.51     98.73 o 
  12   5   4      275.65      336.95     52.95 o 
  13   5   4      345.55      464.08     52.89 o 
 -15   6   4      116.11      149.29     36.71 o 
 -14   6   4      400.63      530.91     66.31 o 
 -13   6   4      968.41     1069.40     95.34 o 
 -12   6   4      148.97      141.90     30.30 o 
 -11   6   4       20.68       81.82     23.24 o 
 -10   6   4     2295.04     2315.13     89.81 o 
  -9   6   4     2302.32     2177.68     84.61 o 
  -8   6   4      946.78     1035.09     61.01 o 
  -7   6   4       55.92       66.97     13.94 o 
  -6   6   4     7374.26     7051.92    137.67 o 
  -5   6   4      721.02      897.45     53.79 o 
  -4   6   4     2533.48     2654.28     64.10 o 
  -3   6   4       17.61       25.72      8.32 o 
  -2   6   4       88.35       58.48     10.67 o 
  -1   6   4     4869.68     4733.84     95.45 o 
   0   6   4    10136.61    10211.18    181.69 o 
   1   6   4      498.60      728.36     31.18 o 
   2   6   4       27.29       31.40     10.75 o 
   3   6   4    12400.14    12175.01    215.97 o 
   4   6   4     1972.25     1987.83     59.62 o 
   5   6   4     1430.21     1390.24     61.31 o 
   6   6   4     1265.97     1235.28     57.67 o 
   7   6   4     2953.61     2784.63     85.71 o 
   8   6   4       19.61       30.00     16.43 o 
   9   6   4      406.09      476.50     46.93 o 
  10   6   4      370.25      412.03     44.35 o 
  11   6   4      254.74      338.51     93.34 o 
  12   6   4      481.56      535.32     83.17 o 
 -14   7   4        0.23       15.61     23.07 o 
 -13   7   4        1.32       27.20     24.79 o 
 -12   7   4       14.00       51.16     23.85 o 
 -11   7   4       11.33       48.33     21.69 o 
 -10   7   4      396.69      421.64     46.10 o 
  -9   7   4      468.58      522.01     39.76 o 
  -8   7   4        3.58        0.00     12.78 o 
  -7   7   4       80.95      138.10     18.71 o 
  -6   7   4     4317.05     4165.25     94.60 o 
  -5   7   4     1700.97     1519.09     48.34 o 
  -4   7   4       54.49       55.63     11.41 o 
  -3   7   4      213.07      200.99     17.61 o 
  -2   7   4     2269.29     2115.90     63.38 o 
  -1   7   4     1841.18     1832.76     58.04 o 
   0   7   4      106.50      125.83     17.88 o 
   1   7   4      286.31      262.40     35.57 o 
   2   7   4      429.37      342.21     32.21 o 
   3   7   4      694.44      639.42     50.14 o 
   4   7   4       86.38      130.50     19.11 o 
   5   7   4        0.60       22.11     15.86 o 
   6   7   4      365.50      385.12     39.98 o 
   7   7   4      120.82      148.92     28.46 o 
   8   7   4      832.36      973.85     66.78 o 
   9   7   4       14.18       65.29     29.88 o 
  10   7   4       17.77       34.40     29.20 o 
  11   7   4      206.11      172.35     41.19 o 
  12   7   4      194.19      259.56     48.75 o 
 -13   8   4        4.43        0.00     27.16 o 
 -12   8   4      727.03      800.63     75.47 o 
 -11   8   4       54.01       53.34     28.69 o 
 -10   8   4      615.21      670.75     64.85 o 
  -9   8   4       29.40       54.87     19.62 o 
  -8   8   4     2277.19     2285.32    124.95 o 
  -7   8   4       34.60       62.01     16.09 o 
  -6   8   4     1626.79     1567.80     61.06 o 
  -5   8   4      779.00      752.42     43.73 o 
  -4   8   4     1268.93     1277.80     60.52 o 
  -3   8   4     1800.22     1887.11     79.86 o 
  -2   8   4     2372.83     2366.05     70.76 o 
  -1   8   4     2651.31     2576.59     74.73 o 
   0   8   4     1001.84     1078.05     49.96 o 
   1   8   4     8105.81     8083.23    175.14 o 
   2   8   4      316.77      325.08     29.94 o 
   3   8   4     4573.23     4180.17    108.65 o 
   4   8   4      245.64      363.69     31.78 o 
   5   8   4     4190.24     4065.41    141.44 o 
   6   8   4        7.67       56.64     21.99 o 
   7   8   4      652.30      753.65     58.71 o 
   8   8   4      349.09      388.55     57.27 o 
   9   8   4      774.42      750.19    141.19 o 
  10   8   4       13.92       54.19     39.74 o 
  11   8   4      276.00      310.76     63.02 o 
 -13   9   4      443.15      501.67    159.70 o 
 -12   9   4        8.08       86.89     47.47 o 
 -11   9   4     1935.59     1814.44    146.19 o 
 -10   9   4        1.39       31.71     31.48 o 
  -9   9   4     1743.86     1759.66    100.08 o 
  -8   9   4      104.16      109.03     30.23 o 
  -7   9   4     4221.79     4165.52    128.75 o 
  -6   9   4     1005.66      978.94     62.74 o 
  -5   9   4     5461.88     5302.18    273.91 o 
  -4   9   4     1974.47     2040.10     82.05 o 
  -3   9   4     4148.85     3902.17    120.59 o 
  -2   9   4     4933.84     4599.44    135.26 o 
  -1   9   4     4064.48     3795.07    118.63 o 
   0   9   4     6199.05     5985.69    163.49 o 
   1   9   4      919.94      941.01     70.14 o 
   2   9   4     6477.45     6400.92    173.80 o 
   3   9   4       69.02       76.19     18.40 o 
   4   9   4     5374.86     5108.91    147.60 o 
   5   9   4       25.79       43.50     21.84 o 
   6   9   4     3049.35     2765.94    106.95 o 
   7   9   4      539.02      553.75     52.83 o 
   8   9   4     2157.01     2099.35    101.92 o 
   9   9   4      380.74      478.98     57.83 o 
  10   9   4      709.18      896.52     96.78 o 
 -12  10   4      213.43      149.53     47.50 o 
 -11  10   4      119.47      160.19     46.78 o 
 -10  10   4     1210.21     1379.82    196.30 o 
  -9  10   4      680.94      759.04     89.02 o 
  -8  10   4      241.22      234.46     39.27 o 
  -7  10   4       20.48       51.64     20.90 o 
  -6  10   4     2633.91     2291.66     95.61 o 
  -5  10   4      113.58       92.92     23.30 o 
  -4  10   4     1666.31     1711.78     85.86 o 
  -3  10   4       46.93       44.06     19.78 o 
  -2  10   4     3226.24     3105.26    108.37 o 
  -1  10   4     1808.16     1825.46     88.89 o 
   0  10   4     1843.38     1973.49     89.27 o 
   1  10   4      303.62      361.65     40.18 o 
   2  10   4       57.43       86.09     22.64 o 
   3  10   4     1149.64     1112.57     71.57 o 
   4  10   4      318.99      281.90     43.44 o 
   5  10   4      617.43      703.35     68.98 o 
   6  10   4      158.79      173.34     38.36 o 
   7  10   4      984.44      900.94     80.96 o 
   8  10   4      290.19      231.34     45.15 o 
   9  10   4      280.22      291.99     50.81 o 
 -11  11   4       70.05      202.10     50.74 o 
 -10  11   4       15.41        0.00     81.66 o 
  -9  11   4       65.35      117.08     35.60 o 
  -8  11   4      684.10      744.20     73.95 o 
  -7  11   4       37.35       89.71     25.45 o 
  -6  11   4      171.50      192.46     31.94 o 
  -5  11   4     1174.06     1125.79     75.00 o 
  -4  11   4      194.34      282.78     36.35 o 
  -3  11   4       47.37      120.24     23.91 o 
  -2  11   4      110.15       97.27     25.00 o 
  -1  11   4     1043.34      968.35     68.68 o 
   0  11   4       36.99       42.44     22.34 o 
   1  11   4      173.40      265.38     36.58 o 
   2  11   4      521.58      567.38     51.95 o 
   3  11   4       88.83      111.69     27.51 o 
   4  11   4      605.89      753.19     73.41 o 
   5  11   4        6.42       41.63     27.38 o 
   6  11   4      147.61      111.27     47.65 o 
   7  11   4      311.40      333.43     50.75 o 
   8  11   4      292.37      448.95     73.20 o 
  -9  12   4        3.11       68.32     41.68 o 
  -8  12   4        1.04       36.60     27.79 o 
  -7  12   4      198.92      144.65     31.82 o 
  -6  12   4       31.43       58.92     24.78 o 
  -5  12   4       45.49       47.69     23.42 o 
  -4  12   4        7.62       22.58     20.72 o 
  -3  12   4       39.52      101.28     34.23 o 
  -2  12   4       39.20       68.35     25.54 o 
  -1  12   4      584.50      599.37     56.49 o 
   0  12   4       68.05      116.80     28.19 o 
   1  12   4        0.45       32.26     22.03 o 
   2  12   4      350.58      385.62     48.00 o 
   3  12   4      469.09      519.43     62.42 o 
   4  12   4      122.32      150.52     36.62 o 
   5  12   4        1.07       66.21     32.22 o 
   6  12   4      259.02      326.29     51.68 o 
   7  12   4       32.66      108.96     34.35 o 
  -7  13   4      681.44      735.79     73.51 o 
  -6  13   4       40.29       13.43     23.97 o 
  -5  13   4      146.09      183.83     36.46 o 
  -4  13   4      478.28      592.95     57.75 o 
  -3  13   4      737.09      869.13     77.53 o 
  -2  13   4      252.48      260.70     39.56 o 
  -1  13   4       49.05       77.95     27.64 o 
   0  13   4      768.57      779.81     67.51 o 
   1  13   4      297.17      347.67     45.63 o 
   2  13   4      409.65      456.69     52.25 o 
   3  13   4       85.32      101.76     36.19 o 
   4  13   4      723.88      772.25    119.11 o 
   5  13   4        7.37        0.00     27.82 o 
  -5  14   4      437.00      498.63     55.23 o 
  -4  14   4      538.19      562.69     58.11 o 
  -3  14   4      493.93      499.80     56.36 o 
  -2  14   4      500.00      528.16     56.17 o 
  -1  14   4     1043.71      992.95     78.56 o 
   0  14   4      277.99      247.44     43.56 o 
   1  14   4     1303.48     1435.61     97.32 o 
   2  14   4      173.42      222.58     38.24 o 
 -16   1   5      263.71      372.99     49.82 o 
 -15   1   5      210.04      220.56     38.06 o 
 -14   1   5      305.09      388.86     51.87 o 
 -13   1   5       13.44       22.75     19.28 o 
 -12   1   5     2028.91     2028.04     95.92 o 
 -11   1   5       69.21       76.75     21.85 o 
 -10   1   5      512.94      527.40     55.85 o 
  -9   1   5       96.93       80.16     19.54 o 
  -8   1   5      954.49      960.98     55.27 o 
  -7   1   5        7.95        8.64     12.25 o 
  -6   1   5     1374.75     1290.64     67.82 o 
  -5   1   5      486.51      616.61     21.09 o 
  -4   1   5      977.48     1060.85     29.27 o 
  -3   1   5     1302.55     1358.66     36.91 o 
  -2   1   5      493.22      521.47     22.90 o 
  -1   1   5       31.15       42.16      8.22 o 
   0   1   5      299.88      279.71     25.51 o 
   1   1   5     4038.88     4062.39    105.36 o 
   2   1   5       29.72       51.88      9.85 o 
   3   1   5      173.21      180.49     23.25 o 
   4   1   5     2746.45     2510.80     89.13 o 
   5   1   5      827.04      850.96     53.56 o 
   6   1   5     1311.83     1294.52     67.50 o 
   7   1   5        4.93       25.96     16.17 o 
   8   1   5      738.81      698.68     59.91 o 
   9   1   5      287.54      293.69     52.72 o 
  10   1   5     1521.85     1587.84     90.39 o 
  11   1   5      124.93      229.50     52.32 o 
  12   1   5      219.80      295.66     64.56 o 
  13   1   5      343.27      376.98     49.31 o 
 -16   2   5        0.08       25.46     24.88 o 
 -15   2   5     1138.57     1121.11     81.68 o 
 -14   2   5      146.90      208.58     34.84 o 
 -13   2   5     2618.12     2422.88    134.59 o 
 -12   2   5     1727.38     1682.89     89.23 o 
 -11   2   5     2892.89     2846.37    101.34 o 
 -10   2   5      311.71      307.21     39.05 o 
  -9   2   5     1411.66     1476.18     69.01 o 
  -8   2   5    18341.83    17466.63    371.45 o 
  -7   2   5     7560.21     7298.80    149.90 o 
  -6   2   5     5795.38     5790.26    107.67 o 
  -5   2   5     1575.79     1428.34     36.49 o 
  -4   2   5    22128.82    21246.56    395.71 o 
  -3   2   5      647.91      568.53     24.49 o 
  -2   2   5    23751.03    24382.47    506.53 o 
  -1   2   5     1046.82     1004.35     29.99 o 
   0   2   5    26179.29    26629.17    426.57 o 
   1   2   5     9426.03    10217.06    187.87 o 
   2   2   5    18029.08    17437.26    528.79 o 
   3   2   5     3222.39     3116.09     77.70 o 
   4   2   5     2972.47     2943.93     76.84 o 
   5   2   5    14085.90    13340.67    288.71 o 
   6   2   5     5232.99     4820.29    136.04 o 
   7   2   5     2867.52     2751.77     96.35 o 
   8   2   5      211.49      218.12     31.31 o 
   9   2   5     4294.54     3857.49    127.77 o 
  10   2   5      243.99      291.74     42.59 o 
  11   2   5     1909.44     1755.44    134.82 o 
  12   2   5      389.06      360.43     45.19 o 
  13   2   5      944.75      875.56     74.50 o 
 -16   3   5     1258.66     1250.20     88.06 o 
 -15   3   5       23.42       19.38     27.64 o 
 -14   3   5      794.22      748.54     63.52 o 
 -13   3   5     1550.89     1661.51    146.55 o 
 -12   3   5     3731.68     3568.74    138.65 o 
 -11   3   5     1129.24     1069.98     68.88 o 
 -10   3   5      682.09      631.72     66.19 o 
  -9   3   5     5259.12     5099.44    141.29 o 
  -8   3   5     2300.82     2172.94     76.48 o 
  -7   3   5    13219.08    12778.67    245.72 o 
  -6   3   5     2755.29     2753.35     62.08 o 
  -5   3   5     8722.17     8307.75    162.41 o 
  -4   3   5      588.56      601.55     25.79 o 
  -3   3   5    48697.15    50275.64    861.39 o 
  -2   3   5      254.70      315.68     34.45 o 
  -1   3   5     8164.59     8767.89    155.10 o 
   0   3   5    17413.71    17359.60    347.64 o 
   1   3   5    29413.79    28895.98    463.42 o 
   2   3   5      478.60      665.35     26.86 o 
   3   3   5     2075.60     2008.28     48.95 o 
   4   3   5    13208.27    12546.52    244.56 o 
   5   3   5     7003.40     6044.19    243.43 o 
   6   3   5     4960.54     4747.12    149.33 o 
   7   3   5      301.26      345.29     37.30 o 
   8   3   5     3537.67     3229.79    111.19 o 
   9   3   5        0.35       13.77     19.43 o 
  10   3   5     2819.79     2695.85    109.18 o 
  11   3   5        0.69       22.84     25.49 o 
  12   3   5      583.33      554.45     56.97 o 
  13   3   5      234.52      273.20     42.90 o 
 -15   4   5      290.06      406.92     65.45 o 
 -14   4   5       76.01       77.06     26.98 o 
 -13   4   5        1.68       22.29     22.48 o 
 -12   4   5      249.82      256.57     35.48 o 
 -11   4   5     1056.42     1064.24     68.74 o 
 -10   4   5      786.95      849.83     72.00 o 
  -9   4   5       28.47       66.87     32.51 o 
  -8   4   5      936.85      861.22     53.11 o 
  -7   4   5     5480.53     5199.21    105.44 o 
  -6   4   5      466.54      415.83     25.07 o 
  -5   4   5      730.13      743.33     31.98 o 
  -4   4   5     1886.89     1835.20     71.84 o 
  -3   4   5     4201.64     4494.29     91.03 o 
  -2   4   5      490.51      485.77     31.96 o 
  -1   4   5     1930.99     2019.57     50.27 o 
   0   4   5       95.24      162.62     14.98 o 
   1   4   5      184.56      232.15     17.93 o 
   2   4   5        3.12       28.02      8.69 o 
   3   4   5      278.95      313.07     20.87 o 
   4   4   5      888.10      940.39     43.81 o 
   5   4   5     3693.90     3513.51    102.71 o 
   6   4   5        2.32       24.99     12.94 o 
   7   4   5       20.86        0.00     21.83 o 
   8   4   5     1178.81     1070.57     69.68 o 
   9   4   5      537.13      542.40     51.42 o 
  10   4   5       23.74       38.07     23.38 o 
  11   4   5       16.59       39.39     27.64 o 
  12   4   5      227.67      331.54     45.69 o 
 -15   5   5       72.96       92.00     30.62 o 
 -14   5   5      203.79      216.11     46.80 o 
 -13   5   5       54.50       86.14     27.77 o 
 -12   5   5       36.98       94.41     25.10 o 
 -11   5   5      161.79      181.28     29.82 o 
 -10   5   5      162.65      155.66     27.52 o 
  -9   5   5      508.37      523.75     45.57 o 
  -8   5   5        1.10       56.39     13.34 o 
  -7   5   5      602.60      682.31     33.61 o 
  -6   5   5       18.79       20.27      8.48 o 
  -5   5   5     2651.18     2698.32     64.86 o 
  -4   5   5       36.22       62.93     10.85 o 
  -3   5   5        7.47       19.28      8.52 o 
  -2   5   5     2513.66     2551.87     61.05 o 
  -1   5   5      915.50      775.22     32.20 o 
   0   5   5     3756.00     3627.02     78.88 o 
   1   5   5      876.24      939.68     35.52 o 
   2   5   5       50.82       43.63      9.71 o 
   3   5   5     3129.51     2900.60     69.11 o 
   4   5   5        2.11       17.41     11.28 o 
   5   5   5     1104.34     1050.74     80.86 o 
   6   5   5     1234.75     1212.86     58.41 o 
   7   5   5      359.27      341.13     38.02 o 
   8   5   5       64.26       66.31     21.84 o 
   9   5   5        0.51       26.86     20.21 o 
  10   5   5      284.45      242.06     37.44 o 
  11   5   5        0.96        0.00     24.93 o 
  12   5   5       70.53      153.61     34.06 o 
 -14   6   5        3.97       68.27     27.88 o 
 -13   6   5     1477.38     1326.89     86.39 o 
 -12   6   5      181.05      186.90     32.37 o 
 -11   6   5      778.20      741.50     59.73 o 
 -10   6   5      314.10      340.56     37.16 o 
  -9   6   5      628.34      630.10     56.95 o 
  -8   6   5     2184.45     2045.96     79.17 o 
  -7   6   5     1439.20     1474.91     49.86 o 
  -6   6   5      596.91      584.62     32.54 o 
  -5   6   5        4.10       10.75      9.60 o 
  -4   6   5     2045.05     2056.73     55.08 o 
  -3   6   5       44.74       99.02     13.14 o 
  -2   6   5       29.28       26.63      9.29 o 
  -1   6   5       28.86       44.32     13.73 o 
   0   6   5     1477.10     1364.85     52.95 o 
   1   6   5     1329.19     1250.73     45.31 o 
   2   6   5       21.51       32.88     16.54 o 
   3   6   5      525.70      515.90     30.62 o 
   4   6   5      323.37      346.56     35.50 o 
   5   6   5     2591.91     2614.12     83.13 o 
   6   6   5      298.77      313.69     31.09 o 
   7   6   5     2672.78     2270.90     88.28 o 
   8   6   5      147.22      246.16     34.12 o 
   9   6   5     1098.95     1151.05     95.10 o 
  10   6   5      183.91      253.59     45.94 o 
  11   6   5      468.30      555.00     65.71 o 
  12   6   5      115.54      167.50     40.21 o 
 -14   7   5      520.67      596.02     77.88 o 
 -13   7   5      396.98      425.10     57.94 o 
 -12   7   5     2497.94     2491.92    182.54 o 
 -11   7   5      558.33      583.19     54.12 o 
 -10   7   5     1259.39     1308.14     95.10 o 
  -9   7   5     5323.80     4941.35    144.51 o 
  -8   7   5     1586.87     1486.48     62.89 o 
  -7   7   5     5995.79     6006.29    126.78 o 
  -6   7   5      524.76      649.06     43.15 o 
  -5   7   5     7797.77     7383.15    200.34 o 
  -4   7   5      614.83      694.44     35.13 o 
  -3   7   5     9054.66     8962.18    167.30 o 
  -2   7   5      203.59      221.40     23.03 o 
  -1   7   5     4477.01     4384.49    107.73 o 
   0   7   5     4103.75     4055.07    174.05 o 
   1   7   5    10394.22     9985.49    206.53 o 
   2   7   5     2742.09     2690.44     79.44 o 
   3   7   5     1063.39     1204.85     94.51 o 
   4   7   5     6189.60     5552.03    233.23 o 
   5   7   5     1508.97     1324.83     72.38 o 
   6   7   5     3600.47     3480.05    116.93 o 
   7   7   5      201.16      213.38     33.28 o 
   8   7   5     2370.45     2235.09    145.41 o 
   9   7   5        2.40       61.34     31.45 o 
  10   7   5     2028.35     1935.35    159.97 o 
  11   7   5       25.76       78.28     52.28 o 
 -13   8   5      667.32      768.83     93.42 o 
 -12   8   5      644.68      787.86    331.86 o 
 -11   8   5     1579.06     1657.32    193.49 o 
 -10   8   5      602.04      515.44     56.59 o 
  -9   8   5      245.01      227.38     39.01 o 
  -8   8   5     3619.98     3465.69    112.41 o 
  -7   8   5     1801.92     1789.48     66.73 o 
  -6   8   5     3526.53     3240.71    100.12 o 
  -5   8   5      295.14      323.15     28.98 o 
  -4   8   5    10201.04     9430.35    198.63 o 
  -3   8   5       22.27       19.39     13.04 o 
  -2   8   5     5687.77     5817.53    136.29 o 
  -1   8   5      429.58      379.85     31.66 o 
   0   8   5     8272.51     7863.67    182.01 o 
   1   8   5     3146.75     3166.38     97.04 o 
   2   8   5     6101.69     5751.59    138.62 o 
   3   8   5      193.17      251.83     33.45 o 
   4   8   5     1484.13     1388.55     75.01 o 
   5   8   5     3699.32     3599.14    121.46 o 
   6   8   5     2425.45     2356.16    109.69 o 
   7   8   5      862.85      849.45     78.58 o 
   8   8   5        0.28       23.93     43.19 o 
   9   8   5     2074.59     1948.80    119.14 o 
  10   8   5        9.09       40.47     31.54 o 
 -13   9   5        0.17       70.45     51.49 o 
 -12   9   5      175.13      188.17     47.74 o 
 -11   9   5      205.03      254.95     51.11 o 
 -10   9   5       21.37       39.45     39.02 o 
  -9   9   5      154.86      108.76     36.92 o 
  -8   9   5      287.00      309.12     43.18 o 
  -7   9   5      115.62      140.72     24.90 o 
  -6   9   5      511.05      554.96     47.59 o 
  -5   9   5        2.47       10.64     16.26 o 
  -4   9   5      408.79      461.00     52.37 o 
  -3   9   5      309.18      365.92     39.01 o 
  -2   9   5      973.98      982.66     76.29 o 
  -1   9   5      337.70      325.73     37.65 o 
   0   9   5     1148.01     1188.26     70.05 o 
   1   9   5      313.21      385.47     33.63 o 
   2   9   5      529.00      516.84     40.53 o 
   3   9   5       41.71       96.00     21.34 o 
   4   9   5       51.90      103.19     26.87 o 
   5   9   5       81.44       71.21     24.62 o 
   6   9   5       69.68       69.35     25.08 o 
   7   9   5      157.15      192.29     34.53 o 
   8   9   5       25.90       29.29     36.68 o 
   9   9   5      164.10      175.00     40.90 o 
  10   9   5        8.76       41.76     36.02 o 
 -12  10   5       54.01       49.88     49.08 o 
 -11  10   5        0.06        6.70     36.14 o 
 -10  10   5      674.63      582.63    111.43 o 
  -9  10   5      384.19      406.50     69.38 o 
  -8  10   5      171.26      212.95     44.88 o 
  -7  10   5       73.04       89.09     35.53 o 
  -6  10   5     1968.29     1959.81     90.69 o 
  -5  10   5      202.19      225.47     32.39 o 
  -4  10   5      368.56      404.61     41.92 o 
  -3  10   5      121.33      132.89     26.82 o 
  -2  10   5     2790.23     2493.47    185.10 o 
  -1  10   5       90.02      117.70     25.48 o 
   0  10   5      628.16      641.61     53.72 o 
   1  10   5        2.31       27.10     18.00 o 
   2  10   5     1101.03     1122.71     72.99 o 
   3  10   5      184.84      183.03     38.24 o 
   4  10   5     1229.86     1370.83     98.50 o 
   5  10   5       90.12       80.33     30.36 o 
   6  10   5      230.15      213.91     44.16 o 
   7  10   5      716.96      725.06     74.03 o 
   8  10   5      147.35      176.19     49.44 o 
   9  10   5       26.37       30.30     42.24 o 
 -10  11   5      405.99      415.31     70.68 o 
  -9  11   5       91.68      128.69     45.70 o 
  -8  11   5      845.10      885.96     81.15 o 
  -7  11   5      337.00      339.86     41.24 o 
  -6  11   5       59.61       77.57     24.81 o 
  -5  11   5     1051.08     1154.59    103.00 o 
  -4  11   5      104.64      130.29     38.78 o 
  -3  11   5      846.45      930.20     67.67 o 
  -2  11   5      163.07      182.80     31.20 o 
  -1  11   5     1207.37     1255.20    101.03 o 
   0  11   5       32.08       53.57     22.43 o 
   1  11   5      436.29      475.41     49.23 o 
   2  11   5      417.71      447.47     56.74 o 
   3  11   5     1338.91     1139.29     91.47 o 
   4  11   5      392.78      379.60     54.82 o 
   5  11   5        5.43        0.00     30.28 o 
   6  11   5      821.17      829.31     82.07 o 
   7  11   5       47.72       66.23     52.28 o 
   8  11   5      342.44      410.33     57.42 o 
  -9  12   5      468.38      484.31     80.41 o 
  -8  12   5      656.43      773.11     78.32 o 
  -7  12   5      410.58      399.89     56.37 o 
  -6  12   5     1193.95     1214.83    105.79 o 
  -5  12   5        0.72       37.30     24.23 o 
  -4  12   5     1570.69     1632.47    118.21 o 
  -3  12   5      136.81      137.07     35.04 o 
  -2  12   5     2204.12     1993.13    185.91 o 
  -1  12   5      458.71      463.46     58.99 o 
   0  12   5     1198.34     1204.78     82.47 o 
   1  12   5      610.79      645.23     60.02 o 
   2  12   5     1189.59     1194.73     97.10 o 
   3  12   5      660.57      611.18     69.30 o 
   4  12   5      261.00      272.96     48.08 o 
   5  12   5      906.56      848.61     82.78 o 
   6  12   5      212.98      211.81     46.00 o 
  -7  13   5     1024.61      939.16    111.38 o 
  -6  13   5       15.32       54.41     26.45 o 
  -5  13   5     1013.38     1114.08     81.35 o 
  -4  13   5        2.57        0.00     22.53 o 
  -3  13   5     1512.07     1377.77    112.41 o 
  -2  13   5       32.20       61.02     26.76 o 
  -1  13   5      765.77      961.00     76.01 o 
   0  13   5      562.07      703.17     64.78 o 
   1  13   5     1117.71     1048.07     79.23 o 
   2  13   5      135.44      134.54     36.37 o 
   3  13   5      367.63      350.81     54.32 o 
   4  13   5      547.09      605.21     91.92 o 
  -4  14   5       32.62       95.52     30.79 o 
  -3  14   5       31.12       80.45     28.71 o 
  -2  14   5        1.36       23.65     27.53 o 
  -1  14   5       47.65       40.95     28.47 o 
   0  14   5       60.95       92.12     29.03 o 
   1  14   5        0.92       54.13     33.01 o 
 -16   0   6      146.07      145.11     64.36 o 
 -15   0   6      450.66      523.56     76.74 o 
 -14   0   6      630.22      585.44     81.21 o 
 -13   0   6     1496.46     1511.47    126.45 o 
 -12   0   6      126.93      129.14     75.22 o 
 -11   0   6     1638.67     1744.06    123.11 o 
 -10   0   6        1.82       52.69     25.88 o 
  -9   0   6     7033.63     6831.60    248.03 o 
  -8   0   6      150.80      121.28     30.24 o 
  -7   0   6     1413.10     1305.40    117.46 o 
  -6   0   6    14030.91    12863.42    552.70 o 
  -5   0   6     6152.51     5259.85    141.35 o 
  -4   0   6       33.93       35.62      9.65 o 
  -3   0   6      322.81      226.20     26.33 o 
  -2   0   6    37142.25    38036.35    850.77 o 
  -1   0   6     2957.51     3397.40    268.12 o 
   0   0   6     6460.78     6083.97    160.20 o 
   1   0   6     4077.06     4120.73    117.01 o 
   2   0   6    18094.85    18181.69    425.36 o 
   3   0   6     2225.83     2350.20    110.91 o 
   4   0   6     5960.46     5908.14    217.47 o 
   5   0   6     4787.29     4547.31    184.58 o 
   6   0   6     2724.85     2663.08    132.68 o 
   7   0   6     8969.35     8384.91    303.11 o 
   8   0   6      591.45      643.03     77.07 o 
   9   0   6     1086.13     1120.04    105.68 o 
  10   0   6       84.30       89.86     40.32 o 
  11   0   6     4862.42     4651.14    222.08 o 
  12   0   6        6.79       59.98     41.42 o 
 -16   1   6      184.08      213.29     37.70 o 
 -15   1   6      123.24       76.40     28.65 o 
 -14   1   6     1923.35     1854.31    119.84 o 
 -13   1   6      724.64      768.80     62.74 o 
 -12   1   6     2684.01     2454.41    101.21 o 
 -11   1   6     1808.10     1735.46     86.36 o 
 -10   1   6     5631.48     5068.28    145.29 o 
  -9   1   6      376.83      316.66     33.63 o 
  -8   1   6     2854.33     2535.27    138.58 o 
  -7   1   6     7587.65     7309.55    177.38 o 
  -6   1   6    10328.89    10145.77    196.75 o 
  -5   1   6     4040.12     3837.80     84.54 o 
  -4   1   6     2041.47     2038.29     95.95 o 
  -3   1   6     7416.87     6768.10    124.05 o 
  -2   1   6      584.09      432.17     26.50 o 
  -1   1   6    18384.42    19304.98    316.95 o 
   0   1   6     2828.21     2756.89     61.26 o 
   1   1   6     7552.43     8628.76    153.89 o 
   2   1   6     3146.42     2917.94     73.62 o 
   3   1   6    10829.29    10126.45    200.43 o 
   4   1   6      690.89      748.14     50.00 o 
   5   1   6     3212.16     3229.29    148.75 o 
   6   1   6     3704.16     3604.59    114.31 o 
   7   1   6     5835.92     5559.23    158.77 o 
   8   1   6     1041.00      907.50     65.48 o 
   9   1   6       12.06       36.21     21.30 o 
  10   1   6     1202.06     1247.66     82.96 o 
  11   1   6      252.61      289.91     42.43 o 
  12   1   6      692.03      673.13     63.12 o 
 -16   2   6        6.26       55.01     29.38 o 
 -15   2   6      483.75      601.75     60.82 o 
 -14   2   6       41.65       66.29     28.78 o 
 -13   2   6      279.87      276.67     39.71 o 
 -12   2   6       46.71       75.67     23.27 o 
 -11   2   6     1440.74     1507.09     80.84 o 
 -10   2   6      167.58      202.33     30.18 o 
  -9   2   6     2040.53     1924.23     74.88 o 
  -8   2   6      424.33      376.10     49.00 o 
  -7   2   6      980.97      864.92     51.21 o 
  -6   2   6     4324.24     4169.72     83.83 o 
  -5   2   6     1200.47      875.87     30.78 o 
  -4   2   6        0.20       43.21      8.24 o 
  -3   2   6      313.37      502.87     25.48 o 
  -2   2   6     3528.04     3244.94     82.40 o 
  -1   2   6     3451.42     3678.32     77.05 o 
   0   2   6       85.45       65.99     11.27 o 
   1   2   6      243.16      299.92     18.35 o 
   2   2   6     3802.30     3573.45     87.29 o 
   3   2   6      817.04      716.02     35.07 o 
   4   2   6     1443.09     1361.21     66.33 o 
   5   2   6        0.65        0.00     13.89 o 
   6   2   6     1004.54      981.20     69.44 o 
   7   2   6      109.51      146.97     28.45 o 
   8   2   6      214.87      216.90     32.85 o 
   9   2   6       73.45      121.43     27.62 o 
  10   2   6      188.90      146.47     36.46 o 
  11   2   6       95.83      115.49     41.11 o 
  12   2   6       71.12      111.34     31.40 o 
 -15   3   6        9.89       90.20     29.82 o 
 -14   3   6      476.09      555.22     56.22 o 
 -13   3   6        0.11       15.14     22.59 o 
 -12   3   6     1225.22     1203.40     77.22 o 
 -11   3   6        9.80        5.80     17.06 o 
 -10   3   6     3148.90     3050.88    104.78 o 
  -9   3   6       57.58       40.43     17.37 o 
  -8   3   6     2137.49     1987.11     90.11 o 
  -7   3   6     1001.63      941.20     54.34 o 
  -6   3   6     4730.66     4306.44     88.76 o 
  -5   3   6      782.20      909.23     36.66 o 
  -4   3   6     5730.81     5976.90    114.81 o 
  -3   3   6     4542.57     4927.93     98.35 o 
  -2   3   6      323.25      394.58     23.54 o 
  -1   3   6     8077.77     8116.88    148.37 o 
   0   3   6      785.99      803.22     32.23 o 
   1   3   6     4620.38     4384.64     90.60 o 
   2   3   6       34.19       30.16      9.59 o 
   3   3   6     3489.63     3541.89     90.08 o 
   4   3   6       34.25       46.63     12.67 o 
   5   3   6     1789.52     1677.74     75.35 o 
   6   3   6        0.46        7.12     15.25 o 
   7   3   6     1553.23     1569.42     99.40 o 
   8   3   6       35.70       40.32     20.56 o 
   9   3   6      598.80      556.04     53.37 o 
  10   3   6      247.03      241.94     38.58 o 
  11   3   6      100.15      116.06     30.80 o 
  12   3   6      101.40      171.31     36.27 o 
 -15   4   6     1304.64     1349.31     90.72 o 
 -14   4   6      205.89      246.46     39.84 o 
 -13   4   6     1827.76     1793.54     99.00 o 
 -12   4   6       29.11       58.83     24.43 o 
 -11   4   6     3441.99     3185.64    111.82 o 
 -10   4   6       56.60       52.19     20.04 o 
  -9   4   6     7107.54     6817.88    178.87 o 
  -8   4   6     1034.39      985.19     58.80 o 
  -7   4   6     7844.58     7487.64    176.91 o 
  -6   4   6     6492.34     6530.86    137.23 o 
  -5   4   6    12043.44    12265.70    215.17 o 
  -4   4   6     4523.22     4105.50     87.21 o 
  -3   4   6      926.85      892.26     53.74 o 
  -2   4   6    18838.00    18476.56    308.84 o 
  -1   4   6     4711.36     4552.60    104.55 o 
   0   4   6     9820.62    10677.29    190.20 o 
   1   4   6      172.99      187.79     16.66 o 
   2   4   6    12184.58    12391.54    278.49 o 
   3   4   6       21.64       32.95     14.16 o 
   4   4   6     6937.00     6597.46    148.21 o 
   5   4   6      917.22      902.13     66.19 o 
   6   4   6     2844.95     2500.48     91.73 o 
   7   4   6     1550.10     1558.89    108.23 o 
   8   4   6     1656.86     1745.55     90.40 o 
   9   4   6      316.55      333.67     49.00 o 
  10   4   6      247.37      230.80     37.53 o 
  11   4   6      951.56     1120.71     81.95 o 
  12   4   6      219.65      235.20     39.95 o 
 -15   5   6      204.77      214.34     39.04 o 
 -14   5   6      810.21      910.66     73.65 o 
 -13   5   6      352.41      438.52     49.31 o 
 -12   5   6      293.85      325.97     41.11 o 
 -11   5   6      207.68      192.40     32.04 o 
 -10   5   6     3326.44     3262.14    111.30 o 
  -9   5   6       27.25       51.83     19.75 o 
  -8   5   6      395.15      466.78     41.41 o 
  -7   5   6     3801.52     3520.55     92.45 o 
  -6   5   6     5130.68     4737.21    100.96 o 
  -5   5   6     2990.56     3309.70     76.80 o 
  -4   5   6      322.90      343.84     23.84 o 
  -3   5   6     6629.31     6987.15    134.90 o 
  -2   5   6       68.45      175.61     17.56 o 
  -1   5   6     8795.99     8497.45    158.26 o 
   0   5   6       27.07       81.30     12.39 o 
   1   5   6     2405.05     2315.18     60.08 o 
   2   5   6     3391.46     3062.39    136.65 o 
   3   5   6     6808.15     6425.27    180.58 o 
   4   5   6     1531.31     1583.53     60.78 o 
   5   5   6      419.65      382.99     33.13 o 
   6   5   6     6151.80     5595.59    157.68 o 
   7   5   6      743.70      729.27     60.15 o 
   8   5   6     1670.49     1759.01    109.30 o 
   9   5   6      127.51      161.38     32.76 o 
  10   5   6     2084.56     2084.83    107.64 o 
  11   5   6       11.14       40.36     27.13 o 
 -14   6   6      335.79      425.19     57.71 o 
 -13   6   6      371.93      479.71     50.60 o 
 -12   6   6       15.90       30.26     21.68 o 
 -11   6   6     1268.96     1335.34     81.82 o 
 -10   6   6      466.82      526.97     49.73 o 
  -9   6   6     1831.51     1763.44     85.09 o 
  -8   6   6      122.48      158.60     26.88 o 
  -7   6   6      153.40      191.63     23.42 o 
  -6   6   6     4957.79     5037.17    108.11 o 
  -5   6   6     3067.71     3070.72     77.79 o 
  -4   6   6      301.65      307.12     29.41 o 
  -3   6   6       38.19       48.89     11.32 o 
  -2   6   6     7480.95     7363.82    142.39 o 
  -1   6   6     3169.94     2943.24     71.69 o 
   0   6   6     2245.56     2451.01     68.51 o 
   1   6   6     1923.40     1755.79     56.85 o 
   2   6   6     2540.52     2383.97     71.22 o 
   3   6   6        1.88       19.09     12.71 o 
   4   6   6     1199.42     1229.50     57.74 o 
   5   6   6      297.39      257.00     31.57 o 
   6   6   6      620.43      595.88     49.95 o 
   7   6   6     1204.53     1170.77     72.04 o 
   8   6   6      969.43     1039.41     71.67 o 
   9   6   6      676.11      626.49     83.11 o 
  10   6   6       19.74       46.90     29.65 o 
  11   6   6      636.75      677.98     74.96 o 
 -14   7   6      475.39      484.47     53.13 o 
 -13   7   6       91.74      133.13     30.98 o 
 -12   7   6        3.36       83.26     26.81 o 
 -11   7   6      138.42      131.36     27.90 o 
 -10   7   6     1750.17     1907.14     94.65 o 
  -9   7   6       38.32       53.14     21.17 o 
  -8   7   6       62.79       71.41     21.25 o 
  -7   7   6       99.38      104.06     21.56 o 
  -6   7   6     1031.86     1037.85     46.51 o 
  -5   7   6       10.13       36.97     15.06 o 
  -4   7   6      217.19      310.98     24.67 o 
  -3   7   6      205.95      258.92     28.22 o 
  -2   7   6      697.35      707.73     66.03 o 
  -1   7   6     1277.85     1391.65     59.09 o 
   0   7   6      486.46      576.03     39.04 o 
   1   7   6       40.81      131.07     19.88 o 
   2   7   6       44.47       26.60     16.78 o 
   3   7   6     4288.88     3955.70    163.27 o 
   4   7   6     1446.91     1524.67     78.30 o 
   5   7   6      107.15      124.26     25.86 o 
   6   7   6      251.53      251.71     41.97 o 
   7   7   6      605.71      541.10     62.40 o 
   8   7   6      155.94      130.83     34.27 o 
   9   7   6        0.34       49.89     29.28 o 
  10   7   6       22.90       33.84     33.77 o 
 -13   8   6      433.96      334.49    119.87 o 
 -12   8   6       51.87       86.12     38.72 o 
 -11   8   6      821.43      891.25     80.68 o 
 -10   8   6       25.38        2.90     24.30 o 
  -9   8   6      437.58      478.94     56.86 o 
  -8   8   6     1220.00     1249.02     87.24 o 
  -7   8   6     1583.67     1462.93     74.69 o 
  -6   8   6      205.81      283.21     27.73 o 
  -5   8   6     1061.80     1020.45     53.41 o 
  -4   8   6     2666.47     2664.93    111.71 o 
  -3   8   6     3516.76     3423.21     95.06 o 
  -2   8   6     3305.62     2983.89     93.01 o 
  -1   8   6       60.73       66.74     17.35 o 
   0   8   6     3196.87     2953.06     87.57 o 
   1   8   6      102.98       81.37     18.45 o 
   2   8   6      210.57      252.64     33.85 o 
   3   8   6       22.44       10.50     20.90 o 
   4   8   6      888.41      866.88     72.29 o 
   5   8   6        4.25       12.79     20.69 o 
   6   8   6      593.16      613.61     54.33 o 
   7   8   6      205.45      115.61     33.36 o 
   8   8   6      315.69      388.81     55.49 o 
   9   8   6       84.63      175.29     38.13 o 
  10   8   6      241.26      346.79     53.89 o 
 -12   9   6     1397.96     1264.34    240.95 o 
 -11   9   6        3.63       26.27     32.98 o 
 -10   9   6     2487.38     2450.92    170.59 o 
  -9   9   6        1.97       31.31     32.98 o 
  -8   9   6     3548.97     3459.17    178.62 o 
  -7   9   6      869.20      864.07     71.44 o 
  -6   9   6     4915.30     4785.10    141.91 o 
  -5   9   6     2203.67     1960.21     84.68 o 
  -4   9   6     1813.47     1809.24     86.43 o 
  -3   9   6     3223.79     3016.43    104.69 o 
  -2   9   6     1879.53     1872.76     86.82 o 
  -1   9   6     5680.45     5730.82    141.08 o 
   0   9   6      788.84      765.62     49.20 o 
   1   9   6     5569.25     5354.96    175.46 o 
   2   9   6      107.10      106.89     24.92 o 
   3   9   6     5063.47     4763.76    150.38 o 
   4   9   6       50.11       42.77     23.57 o 
   5   9   6     1826.32     1849.16    108.70 o 
   6   9   6      335.07      383.83     43.80 o 
   7   9   6     1175.68     1161.22     93.62 o 
   8   9   6      321.29      394.41     57.13 o 
   9   9   6      427.13      442.50     73.58 o 
 -11  10   6      684.24      693.54     92.96 o 
 -10  10   6       18.29        0.00     34.57 o 
  -9  10   6     1110.64     1220.97    123.16 o 
  -8  10   6       20.12       22.28     31.06 o 
  -7  10   6      760.64      754.91     70.90 o 
  -6  10   6      785.70      937.31     65.71 o 
  -5  10   6     1228.75     1236.85     76.12 o 
  -4  10   6      345.75      438.09     46.07 o 
  -3  10   6       18.05       25.85     19.93 o 
  -2  10   6     3243.60     2914.19    106.11 o 
  -1  10   6      103.65      160.14     29.52 o 
   0  10   6     1138.25     1073.04     81.40 o 
   1  10   6      579.08      582.58     83.41 o 
   2  10   6     2219.24     2043.07    158.24 o 
   3  10   6      172.51      260.88     45.19 o 
   4  10   6     1849.12     1829.70    115.64 o 
   5  10   6      864.42      878.31     82.20 o 
   6  10   6      272.92      278.70     49.02 o 
   7  10   6      901.41      892.45    139.18 o 
   8  10   6      239.95      182.13     50.96 o 
 -10  11   6      375.51      278.95     65.83 o 
  -9  11   6       30.86       30.25     34.57 o 
  -8  11   6       70.49      118.76     44.05 o 
  -7  11   6      250.63      299.14     48.74 o 
  -6  11   6      366.93      383.03     49.93 o 
  -5  11   6      142.34      142.45     30.80 o 
  -4  11   6       32.91       77.16     25.78 o 
  -3  11   6      299.72      369.84     42.98 o 
  -2  11   6      208.57      166.16     31.81 o 
  -1  11   6     1097.87     1311.56    131.22 o 
   0  11   6        0.82        0.00     20.19 o 
   1  11   6      121.28      193.31     38.60 o 
   2  11   6      379.84      402.97     55.12 o 
   3  11   6      712.21      634.72     70.30 o 
   4  11   6        1.36       23.94     29.10 o 
   5  11   6       24.05        5.85     29.34 o 
   6  11   6      410.41      423.14     65.79 o 
   7  11   6      145.73      205.15     80.85 o 
  -8  12   6        8.20       37.79     36.61 o 
  -7  12   6        0.42       50.08     30.96 o 
  -6  12   6       30.40       67.55     26.89 o 
  -5  12   6      364.16      419.54     49.49 o 
  -4  12   6       16.73       17.41     25.51 o 
  -3  12   6       14.70       65.75     31.24 o 
  -2  12   6      247.04      250.64     55.85 o 
  -1  12   6      294.01      384.30     47.25 o 
   0  12   6       34.43       67.25     26.80 o 
   1  12   6        0.15       90.97     32.09 o 
   2  12   6        4.67       34.22     31.09 o 
   3  12   6      100.93       81.58     60.79 o 
   4  12   6        0.14       18.62     30.28 o 
   5  12   6       21.97       86.99     65.40 o 
  -6  13   6      256.24      245.93     57.52 o 
  -5  13   6      386.39      381.34     50.15 o 
  -4  13   6      300.40      278.61     41.82 o 
  -3  13   6      503.24      605.07     61.18 o 
  -2  13   6      275.40      298.25     43.90 o 
  -1  13   6      632.37      576.74     60.02 o 
   0  13   6        8.98       13.21     30.56 o 
   1  13   6      853.89      859.33    145.23 o 
   2  13   6       29.35       66.70     32.70 o 
   3  13   6      505.49      563.35     70.21 o 
 -16   1   7        0.98        3.99     26.88 o 
 -15   1   7      179.53      173.82     36.29 o 
 -14   1   7      120.49      118.83     30.24 o 
 -13   1   7      188.77      216.20     39.37 o 
 -12   1   7     1167.35     1162.67    101.96 o 
 -11   1   7       15.83        0.00     15.21 o 
 -10   1   7      153.07      177.46     29.50 o 
  -9   1   7       69.51       72.64     20.67 o 
  -8   1   7     3578.92     3410.39    105.34 o 
  -7   1   7       24.09       21.92     13.12 o 
  -6   1   7      307.68      363.79     25.12 o 
  -5   1   7     5892.55     5465.95    106.79 o 
  -4   1   7     5772.97     5863.53    154.89 o 
  -3   1   7      709.32      654.31     30.15 o 
  -2   1   7       75.87       85.34     15.12 o 
  -1   1   7    14416.41    14280.98    266.54 o 
   0   1   7      579.60      571.41     27.55 o 
   1   1   7     7689.95     7606.06    141.29 o 
   2   1   7      257.05      284.12     22.84 o 
   3   1   7     4323.95     3680.38    244.67 o 
   4   1   7      196.39      184.85     27.40 o 
   5   1   7     5113.16     4532.79    134.64 o 
   6   1   7      127.26      123.22     25.79 o 
   7   1   7     2440.11     2244.48     98.14 o 
   8   1   7     1131.82     1082.33     73.34 o 
   9   1   7      866.47      885.32     68.82 o 
  10   1   7      361.57      368.52     48.41 o 
  11   1   7      192.54      227.88     39.70 o 
 -15   2   7       51.56       94.31     30.27 o 
 -14   2   7      493.77      432.44     49.63 o 
 -13   2   7     2908.51     2983.96    114.11 o 
 -12   2   7     3410.09     3247.17    116.80 o 
 -11   2   7     1894.88     1630.53     86.43 o 
 -10   2   7      486.77      481.03     45.77 o 
  -9   2   7    10286.81     9427.03    475.65 o 
  -8   2   7     1637.58     1547.72     79.43 o 
  -7   2   7    10555.32     9821.60    247.22 o 
  -6   2   7       24.34       44.57     15.17 o 
  -5   2   7    14061.79    14364.97    246.01 o 
  -4   2   7      287.46      235.29     18.83 o 
  -3   2   7    22041.31    21305.46    352.07 o 
  -2   2   7     1120.55     1235.92     38.94 o 
  -1   2   7     3441.73     3593.23     78.66 o 
   0   2   7     9141.43     8679.85    158.96 o 
   1   2   7    14120.68    13305.52    229.64 o 
   2   2   7     3695.45     3442.76     87.71 o 
   3   2   7      232.39      248.70     30.03 o 
   4   2   7    10738.44    10087.34    239.53 o 
   5   2   7     1154.39     1148.89     70.60 o 
   6   2   7     4656.89     4344.49    134.19 o 
   7   2   7      303.26      339.45     41.10 o 
   8   2   7     2818.98     2433.75    103.58 o 
   9   2   7       96.31      120.30     28.27 o 
  10   2   7     1389.27     1451.08     92.32 o 
  11   2   7      422.74      461.52     52.54 o 
 -15   3   7      902.63      841.11     71.52 o 
 -14   3   7      505.86      525.67     55.31 o 
 -13   3   7     1310.96     1301.89     85.63 o 
 -12   3   7     2744.71     2514.82    103.01 o 
 -11   3   7     1946.40     1991.42     96.07 o 
 -10   3   7     1605.94     1409.03     82.10 o 
  -9   3   7      748.46      800.32     57.36 o 
  -8   3   7    14516.10    13237.83    298.39 o 
  -7   3   7     2472.71     2469.02     84.41 o 
  -6   3   7     6802.23     6451.23    138.83 o 
  -5   3   7     1542.71     1382.46     44.34 o 
  -4   3   7    21150.39    20731.78    344.85 o 
  -3   3   7       56.11       74.04     11.48 o 
  -2   3   7     6343.09     6243.39    133.47 o 
  -1   3   7     2634.81     2393.64     60.05 o 
   0   3   7     9939.79     9760.88    177.01 o 
   1   3   7     3695.46     3728.39     82.48 o 
   2   3   7     3828.03     3495.61    120.36 o 
   3   3   7     1735.03     1700.68     59.99 o 
   4   3   7      212.62      202.87     27.50 o 
   5   3   7     5846.39     5278.40    221.68 o 
   6   3   7      637.79      657.68     54.36 o 
   7   3   7     1201.42     1156.63     74.16 o 
   8   3   7      528.90      530.08     52.88 o 
   9   3   7     1769.28     1829.61    103.46 o 
  10   3   7        0.19       50.09     26.39 o 
  11   3   7      429.18      425.29     50.98 o 
 -15   4   7       18.81       69.96     29.76 o 
 -14   4   7        3.42       11.89     35.18 o 
 -13   4   7       52.61       62.84     27.99 o 
 -12   4   7      399.98      518.88     51.61 o 
 -11   4   7       10.47        7.10     21.29 o 
 -10   4   7       31.39       39.01     19.25 o 
  -9   4   7      634.52      652.70     51.96 o 
  -8   4   7       32.12       26.32     17.66 o 
  -7   4   7      351.42      371.68     36.53 o 
  -6   4   7      566.70      624.21     37.07 o 
  -5   4   7       23.13       45.99     10.31 o 
  -4   4   7     4028.17     3925.20     87.08 o 
  -3   4   7     2143.02     2099.24     56.29 o 
  -2   4   7      463.18      485.75     32.17 o 
  -1   4   7      285.85      303.35     23.09 o 
   0   4   7     8643.78     8543.19    159.83 o 
   1   4   7      785.61      856.86     50.25 o 
   2   4   7      271.28      266.15     31.92 o 
   3   4   7     2180.56     2133.73     69.12 o 
   4   4   7     1891.45     1668.81     86.05 o 
   5   4   7       44.26       35.76     18.73 o 
   6   4   7       45.40       66.41     37.74 o 
   7   4   7      303.26      282.31     37.36 o 
   8   4   7      617.11      767.83     62.87 o 
   9   4   7      164.01      193.18     34.97 o 
  10   4   7      364.67      411.39     49.76 o 
  11   4   7      288.44      251.28     42.51 o 
 -15   5   7       20.67       57.82     34.84 o 
 -14   5   7       22.70       41.94     26.83 o 
 -13   5   7      105.64      148.07     40.29 o 
 -12   5   7      140.61      112.49     39.48 o 
 -11   5   7        0.87       14.75     19.20 o 
 -10   5   7      836.66      812.66     60.47 o 
  -9   5   7      298.00      310.84     37.02 o 
  -8   5   7       55.61       87.00     22.24 o 
  -7   5   7     1113.66     1079.13     66.81 o 
  -6   5   7      763.17      805.15     43.95 o 
  -5   5   7      210.59      251.01     20.96 o 
  -4   5   7      170.48      212.24     20.26 o 
  -3   5   7      269.51      318.13     31.57 o 
  -2   5   7     1147.74     1210.89     45.19 o 
  -1   5   7      202.49      231.72     20.56 o 
   0   5   7      434.64      473.69     29.72 o 
   1   5   7      680.30      739.97     42.75 o 
   2   5   7      332.31      331.08     33.59 o 
   3   5   7       63.16      122.43     28.82 o 
   4   5   7       12.05       23.57     17.87 o 
   5   5   7       86.27      103.49     24.53 o 
   6   5   7       38.15       53.11     21.31 o 
   7   5   7      175.88      206.41     34.37 o 
   8   5   7       43.56       40.04     24.42 o 
   9   5   7        1.07       58.40     26.86 o 
  10   5   7       19.29       65.36     37.51 o 
 -14   6   7      169.59      190.97     37.96 o 
 -13   6   7      375.26      410.85     47.23 o 
 -12   6   7       39.60       54.35     24.58 o 
 -11   6   7      376.04      460.54     49.59 o 
 -10   6   7       23.20       60.78     22.19 o 
  -9   6   7      491.52      544.03     47.98 o 
  -8   6   7      463.61      444.08     42.89 o 
  -7   6   7      536.47      531.34     46.22 o 
  -6   6   7     1352.21     1305.91     78.91 o 
  -5   6   7      358.45      350.44     26.20 o 
  -4   6   7     1953.22     2035.77     63.43 o 
  -3   6   7     1061.84     1214.12     46.85 o 
  -2   6   7     2001.19     1829.71     55.05 o 
  -1   6   7      277.23      292.61     26.25 o 
   0   6   7     5126.01     4843.93    111.48 o 
   1   6   7      546.12      544.37     37.74 o 
   2   6   7     2267.56     2200.46     70.82 o 
   3   6   7       77.60       78.37     20.95 o 
   4   6   7     3523.60     3265.71    121.21 o 
   5   6   7      127.56      196.94     29.01 o 
   6   6   7     2300.34     2161.43     94.59 o 
   7   6   7      497.97      421.45     56.47 o 
   8   6   7      831.48      867.19    125.74 o 
   9   6   7      582.71      691.15     75.10 o 
  10   6   7      504.17      504.39     65.21 o 
 -13   7   7      740.18      799.65     67.71 o 
 -12   7   7     1279.14     1192.40     80.12 o 
 -11   7   7      386.20      473.20     50.97 o 
 -10   7   7     1183.22     1190.32     76.24 o 
  -9   7   7       58.97       51.76     20.14 o 
  -8   7   7     3989.76     3763.87    179.06 o 
  -7   7   7      450.35      464.11     42.96 o 
  -6   7   7     3017.53     2949.93     86.05 o 
  -5   7   7     1406.54     1348.94     50.84 o 
  -4   7   7     5741.72     5276.68    173.04 o 
  -3   7   7       44.22       81.91     16.68 o 
  -2   7   7     4572.14     4441.51    113.53 o 
  -1   7   7     3679.82     3643.29    114.04 o 
   0   7   7     3837.99     3747.17    114.83 o 
   1   7   7     2883.96     2725.37    105.21 o 
   2   7   7     1951.18     1860.95     83.35 o 
   3   7   7     2284.28     2309.04     90.76 o 
   4   7   7      628.37      649.84     52.83 o 
   5   7   7     5481.55     4875.79    174.61 o 
   6   7   7       13.52       29.82     25.82 o 
   7   7   7     1225.72     1045.06     88.33 o 
   8   7   7      501.48      463.42     64.29 o 
   9   7   7     1052.12      981.23    122.05 o 
 -13   8   7     1020.82      945.82    109.18 o 
 -12   8   7     1158.06     1204.98    122.64 o 
 -11   8   7      558.46      539.12     64.13 o 
 -10   8   7      180.04      223.30     43.95 o 
  -9   8   7     4036.20     4009.96    156.47 o 
  -8   8   7     1378.91     1293.85     90.26 o 
  -7   8   7     3437.24     3362.56    133.70 o 
  -6   8   7       53.21       80.04     22.99 o 
  -5   8   7     4066.60     3899.82    107.08 o 
  -4   8   7       38.37       82.55     18.24 o 
  -3   8   7     4962.21     4551.67    144.84 o 
  -2   8   7       51.55       49.97     17.47 o 
  -1   8   7     3067.77     3080.75     91.70 o 
   0   8   7     3461.93     3398.92    111.77 o 
   1   8   7     1513.41     1371.61     75.37 o 
   2   8   7      129.50      186.24     30.77 o 
   3   8   7      322.57      287.54     43.27 o 
   4   8   7     3276.81     2979.73    108.31 o 
   5   8   7      179.63      198.24     37.73 o 
   6   8   7      764.42      770.47     74.40 o 
   7   8   7       19.10       12.51     26.18 o 
   8   8   7      557.75      588.95    111.68 o 
   9   8   7       44.88       82.60     51.83 o 
 -12   9   7        0.54       40.91     34.98 o 
 -11   9   7      163.89      139.90     48.44 o 
 -10   9   7        9.59       33.72     44.25 o 
  -9   9   7      120.37      115.35     43.10 o 
  -8   9   7      747.62      837.50     97.20 o 
  -7   9   7      321.97      367.20     65.29 o 
  -6   9   7       14.52       29.70     24.60 o 
  -5   9   7      859.76      843.59     60.60 o 
  -4   9   7      210.94      292.12     32.21 o 
  -3   9   7      133.22      154.08     24.79 o 
  -2   9   7       29.19       36.08     17.24 o 
  -1   9   7      985.99     1010.88     58.42 o 
   0   9   7        6.68       35.53     21.25 o 
   1   9   7      361.59      332.48     39.00 o 
   2   9   7      187.63      156.76     29.74 o 
   3   9   7      513.23      506.57     49.52 o 
   4   9   7      201.57      286.06     37.96 o 
   5   9   7      640.59      701.81     73.22 o 
   6   9   7       96.63      104.56     37.55 o 
   7   9   7        1.30       16.50     37.10 o 
   8   9   7      115.80      126.94     46.81 o 
 -11  10   7      449.81      432.76     72.61 o 
 -10  10   7       89.19      158.20     76.83 o 
  -9  10   7      359.89      300.12     61.31 o 
  -8  10   7        1.10        0.00     32.24 o 
  -7  10   7      261.89      283.71     97.35 o 
  -6  10   7        0.77       56.41     25.84 o 
  -5  10   7      668.97      842.80     63.32 o 
  -4  10   7       74.23      145.27     28.35 o 
  -3  10   7      142.84      157.35     36.35 o 
  -2  10   7      275.50      295.05     39.55 o 
  -1  10   7      341.83      348.89     41.66 o 
   0  10   7      204.81      230.91     42.66 o 
   1  10   7      115.89      107.88     33.48 o 
   2  10   7      772.90      931.49     83.02 o 
   3  10   7      189.37      260.46     44.93 o 
   4  10   7        5.40        2.45     26.54 o 
   5  10   7        7.93       35.47     30.15 o 
   6  10   7      258.50      249.46    121.08 o 
   7  10   7       59.51      103.63     44.93 o 
  -9  11   7       10.05        0.00     31.48 o 
  -8  11   7      635.18      629.59    202.34 o 
  -7  11   7      203.17      153.20     48.27 o 
  -6  11   7      781.90      855.78     79.61 o 
  -5  11   7      213.16      226.62     39.25 o 
  -4  11   7      304.71      376.81     50.54 o 
  -3  11   7      667.98      762.51     64.33 o 
  -2  11   7      474.29      487.97     50.97 o 
  -1  11   7      736.73      886.29     80.28 o 
   0  11   7      232.10      257.63     44.17 o 
   1  11   7     2037.13     2003.86    137.71 o 
   2  11   7        0.63       34.51     29.95 o 
   3  11   7     1621.04     1691.71    175.17 o 
   4  11   7       31.58        0.54     41.09 o 
   5  11   7     1052.95      938.08     86.80 o 
  -8  12   7       92.40       72.06     44.33 o 
  -7  12   7     1047.28     1094.91    122.21 o 
  -6  12   7       26.95       67.46     36.33 o 
  -5  12   7     1474.04     1460.35     91.94 o 
  -4  12   7      456.20      515.18     54.35 o 
  -3  12   7     1236.32     1318.98     88.28 o 
  -2  12   7      706.32      665.89     61.34 o 
  -1  12   7      547.43      589.42     66.47 o 
   0  12   7     1102.83     1058.28     91.68 o 
   1  12   7      442.26      419.81     60.27 o 
   2  12   7     1091.24     1116.98    108.20 o 
   3  12   7       80.81       91.12     37.12 o 
   4  12   7     1333.62     1272.77    105.64 o 
  -5  13   7       10.24       61.66     27.73 o 
  -4  13   7      862.86      926.51    136.21 o 
  -3  13   7        2.30       24.96     26.66 o 
  -2  13   7      591.01      555.23     59.33 o 
  -1  13   7      127.33      196.95     43.96 o 
   0  13   7      476.67      511.85     66.25 o 
   1  13   7      249.04      367.59     78.11 o 
 -15   0   8        5.62       28.99     34.02 o 
 -14   0   8     1022.06      979.54    125.10 o 
 -13   0   8      290.59      275.39     59.53 o 
 -12   0   8      840.53      934.96     97.26 o 
 -11   0   8     3975.94     3559.96    170.37 o 
 -10   0   8     2117.89     2068.28    143.20 o 
  -9   0   8     1354.76     1193.32    133.55 o 
  -8   0   8       37.14       51.91     30.17 o 
  -7   0   8    12364.46    11636.32    375.17 o 
  -6   0   8      642.34      613.19     65.17 o 
  -5   0   8     5251.62     5154.12    516.63 o 
  -4   0   8       12.11       36.58     27.96 o 
  -3   0   8    18792.21    19550.85    481.91 o 
  -2   0   8     3337.49     2953.32     98.97 o 
  -1   0   8     8647.56     7845.61    289.76 o 
   0   0   8     3125.66     3179.91    103.71 o 
   1   0   8     4608.32     4368.49    174.55 o 
   2   0   8    12041.56    12819.01    421.57 o 
   3   0   8     6222.51     5862.77    224.80 o 
   4   0   8     4223.00     3932.43    174.18 o 
   5   0   8      493.18      490.61     66.38 o 
   6   0   8    10303.04     9717.12    347.38 o 
   7   0   8      506.91      553.36     74.04 o 
   8   0   8     2668.11     2625.29    168.41 o 
   9   0   8        3.84       13.35     65.97 o 
  10   0   8     2540.21     2596.56    232.51 o 
  11   0   8       47.63        0.00     36.66 o 
 -15   1   8     1456.97     1453.68     95.43 o 
 -14   1   8       51.11      121.59     31.67 o 
 -13   1   8      875.94      753.85     63.88 o 
 -12   1   8      905.81      912.22     68.04 o 
 -11   1   8     1250.69     1260.73    131.68 o 
 -10   1   8       64.85       62.60     21.50 o 
  -9   1   8     4329.56     3763.77    118.35 o 
  -8   1   8     2249.12     2237.54     84.49 o 
  -7   1   8      641.44      774.96     51.37 o 
  -6   1   8     7070.82     6602.68    245.95 o 
  -5   1   8     2242.84     2116.67     64.34 o 
  -4   1   8     1590.47     1408.24     43.66 o 
  -3   1   8        6.76       29.26      8.65 o 
  -2   1   8    12949.45    12916.17    226.44 o 
  -1   1   8      527.67      558.47     37.98 o 
   0   1   8     2010.18     2204.23     70.08 o 
   1   1   8     3353.20     2934.04     94.11 o 
   2   1   8     5573.87     5297.16    145.10 o 
   3   1   8      454.88      432.98     41.52 o 
   4   1   8      898.99      963.12     64.69 o 
   5   1   8     2954.78     2673.15     98.95 o 
   6   1   8      124.97      109.44     27.06 o 
   7   1   8     1909.78     1632.13     90.32 o 
   8   1   8        0.71       13.84     20.82 o 
   9   1   8      205.98      179.99     35.31 o 
  10   1   8        0.43       30.80     26.83 o 
  11   1   8      837.65      894.95     74.73 o 
 -15   2   8       26.79       64.04     27.21 o 
 -14   2   8      582.12      585.65     56.77 o 
 -13   2   8      308.82      311.59     42.07 o 
 -12   2   8      163.76      166.11     37.74 o 
 -11   2   8       33.05       40.87     20.75 o 
 -10   2   8     1823.29     1771.26     89.53 o 
  -9   2   8      276.89      339.69     38.90 o 
  -8   2   8       13.23       20.16     15.49 o 
  -7   2   8      162.52      167.51     25.02 o 
  -6   2   8     2014.73     1830.94     87.83 o 
  -5   2   8      955.67      912.70     37.06 o 
  -4   2   8     1324.55     1233.40     57.22 o 
  -3   2   8     1036.99     1167.13     46.45 o 
  -2   2   8     1629.58     1813.49     51.13 o 
  -1   2   8      670.83      699.67     41.30 o 
   0   2   8      887.62      867.36     51.15 o 
   1   2   8      572.69      649.10     38.49 o 
   2   2   8        4.25        6.79     14.61 o 
   3   2   8      445.66      415.93     40.77 o 
   4   2   8      371.20      411.05     42.43 o 
   5   2   8       82.98       90.83     22.56 o 
   6   2   8        0.17       11.22     18.94 o 
   7   2   8       42.47       49.08     22.86 o 
   8   2   8      289.54      306.95     38.99 o 
   9   2   8        0.46       54.07     25.26 o 
  10   2   8      135.83      168.66     35.38 o 
 -15   3   8      333.19      352.95     48.02 o 
 -14   3   8       56.23      118.87     30.34 o 
 -13   3   8      381.05      414.24     49.35 o 
 -12   3   8       29.91       59.50     23.68 o 
 -11   3   8     1355.71     1393.07     81.98 o 
 -10   3   8      213.45      194.76     32.60 o 
  -9   3   8     1620.03     1544.29     92.43 o 
  -8   3   8      741.69      689.52     60.38 o 
  -7   3   8     1528.09     1411.15     70.74 o 
  -6   3   8     2703.43     2579.10     86.38 o 
  -5   3   8      399.59      405.16     30.59 o 
  -4   3   8     2547.02     2635.76     66.65 o 
  -3   3   8      790.53      872.28     46.80 o 
  -2   3   8     1657.73     1641.42     58.92 o 
  -1   3   8        3.07       14.12      9.48 o 
   0   3   8      695.64      682.03     41.15 o 
   1   3   8       10.44       36.11     14.15 o 
   2   3   8      612.58      664.35     54.87 o 
   3   3   8      249.77      237.48     31.98 o 
   4   3   8       27.48       19.71     19.18 o 
   5   3   8       15.79        5.19     17.76 o 
   6   3   8        0.43       39.48     20.34 o 
   7   3   8      284.82      284.12     38.45 o 
   8   3   8       64.15       84.73     27.18 o 
   9   3   8       32.46       64.97     27.63 o 
  10   3   8        0.06       35.17     27.45 o 
 -15   4   8       43.34       60.44     49.82 o 
 -14   4   8     1216.40     1281.15    114.25 o 
 -13   4   8       27.74       37.09     27.75 o 
 -12   4   8     1698.32     1540.38     91.46 o 
 -11   4   8     1055.85     1050.22     72.64 o 
 -10   4   8     3468.83     3209.71    112.02 o 
  -9   4   8       81.56       82.65     30.42 o 
  -8   4   8     1162.19     1064.70     80.59 o 
  -7   4   8     5353.14     5138.62    143.48 o 
  -6   4   8     2937.88     2848.52     93.72 o 
  -5   4   8     3064.74     2691.03     68.94 o 
  -4   4   8       82.09      135.39     18.11 o 
  -3   4   8     6580.52     6472.85    130.48 o 
  -2   4   8      323.99      307.82     24.45 o 
  -1   4   8     6507.58     6574.29    132.12 o 
   0   4   8      173.28      202.96     23.46 o 
   1   4   8     2970.44     3051.83    102.18 o 
   2   4   8     1653.99     1574.96     65.84 o 
   3   4   8     2450.26     2249.93     87.09 o 
   4   4   8       35.28       48.45     20.24 o 
   5   4   8      306.29      303.74     37.46 o 
   6   4   8     1395.59     1329.18    100.02 o 
   7   4   8      701.53      784.30     64.02 o 
   8   4   8      924.40      910.44     70.88 o 
   9   4   8       14.33       56.90     27.31 o 
  10   4   8      608.50      615.98     69.09 o 
 -14   5   8        1.13       38.12     25.55 o 
 -13   5   8      388.61      371.86     46.61 o 
 -12   5   8      773.74      786.88     64.60 o 
 -11   5   8     1398.49     1500.46     87.47 o 
 -10   5   8      809.62      825.13     62.30 o 
  -9   5   8      743.63      709.58     56.88 o 
  -8   5   8     1730.60     1582.39    118.07 o 
  -7   5   8      110.81      109.22     22.37 o 
  -6   5   8     6709.15     6088.77    189.53 o 
  -5   5   8      188.33      184.78     20.65 o 
  -4   5   8     2236.44     2281.81     63.54 o 
  -3   5   8     1997.97     1962.41     63.60 o 
  -2   5   8    13857.90    13305.92    239.17 o 
  -1   5   8      531.48      521.89     32.55 o 
   0   5   8     2446.57     2388.26     73.81 o 
   1   5   8     6416.90     6392.87    148.48 o 
   2   5   8     6679.34     6124.94    145.32 o 
   3   5   8     1737.64     1743.85     80.35 o 
   4   5   8     1809.91     1692.01     96.38 o 
   5   5   8     4316.78     4093.70    131.91 o 
   6   5   8     1002.47      931.39     68.40 o 
   7   5   8     2851.75     2831.82    111.60 o 
   8   5   8      108.12      145.13     30.53 o 
   9   5   8     1439.49     1248.71     85.35 o 
  10   5   8       10.31       30.50     28.34 o 
 -14   6   8      796.02      797.51    103.58 o 
 -13   6   8        3.73       24.03     26.29 o 
 -12   6   8      206.16      254.57     39.14 o 
 -11   6   8      514.47      568.94     55.31 o 
 -10   6   8     1642.70     1625.17     89.78 o 
  -9   6   8       10.77        3.29     19.91 o 
  -8   6   8      312.70      291.56     36.76 o 
  -7   6   8     3001.08     2941.72    101.37 o 
  -6   6   8     1773.74     1775.31     66.68 o 
  -5   6   8      887.53      908.49     44.74 o 
  -4   6   8      171.06      208.34     22.32 o 
  -3   6   8     1720.57     1606.33     55.03 o 
  -2   6   8      111.43       86.76     18.40 o 
  -1   6   8     3632.32     3549.32     87.01 o 
   0   6   8      318.45      363.83     41.45 o 
   1   6   8      771.03      856.22     50.01 o 
   2   6   8     1285.18     1410.92     65.51 o 
   3   6   8     2276.20     2275.29    104.19 o 
   4   6   8      527.78      499.54     46.66 o 
   5   6   8       79.05       76.19     33.24 o 
   6   6   8     2008.24     1902.16    240.19 o 
   7   6   8      172.82      223.82     43.94 o 
   8   6   8      230.88      291.58     49.19 o 
   9   6   8       65.28      128.86     38.76 o 
 -13   7   8       21.39       53.74     34.49 o 
 -12   7   8       56.56       98.74     29.32 o 
 -11   7   8      152.83      172.80     40.99 o 
 -10   7   8       12.51       48.36     25.34 o 
  -9   7   8       25.30       75.92     24.91 o 
  -8   7   8      117.77      143.20     27.99 o 
  -7   7   8      245.97      247.72     33.17 o 
  -6   7   8       21.96       50.25     20.28 o 
  -5   7   8     1146.49     1141.19     92.08 o 
  -4   7   8      752.16      746.72     47.30 o 
  -3   7   8       25.61       30.11     15.21 o 
  -2   7   8       79.42      107.77     20.90 o 
  -1   7   8     2436.11     2369.60     88.21 o 
   0   7   8      299.57      359.35     44.85 o 
   1   7   8      220.18      231.62     32.14 o 
   2   7   8       10.43       40.92     21.99 o 
   3   7   8      301.94      384.54     42.01 o 
   4   7   8       66.01       81.59     48.05 o 
   5   7   8        3.10       33.23     28.52 o 
   6   7   8      115.66      153.87     37.18 o 
   7   7   8      105.63       87.15     33.45 o 
   8   7   8        2.59       33.10     31.07 o 
 -12   8   8      695.93      726.06     77.52 o 
 -11   8   8       21.84        8.50     51.50 o 
 -10   8   8      636.19      651.71     81.53 o 
  -9   8   8      305.28      229.06     43.95 o 
  -8   8   8     1610.49     1508.83    102.39 o 
  -7   8   8      608.23      604.22    107.40 o 
  -6   8   8      511.71      510.11     51.22 o 
  -5   8   8     2221.57     2123.12     76.92 o 
  -4   8   8       92.88      139.25     23.49 o 
  -3   8   8     1559.08     1588.77     70.78 o 
  -2   8   8       74.90       86.38     20.04 o 
  -1   8   8      398.02      556.26     48.48 o 
   0   8   8        7.07       23.19     19.82 o 
   1   8   8     1704.36     1710.89     87.38 o 
   2   8   8      100.11       96.66     29.69 o 
   3   8   8      751.24      854.86     64.60 o 
   4   8   8      378.65      359.14     51.02 o 
   5   8   8      335.84      347.70     52.73 o 
   6   8   8       69.96       90.09     34.20 o 
   7   8   8       40.56        4.72     29.66 o 
   8   8   8      196.14      197.62     45.14 o 
 -11   9   8     1169.10     1125.04    123.65 o 
 -10   9   8      166.74      206.75     72.81 o 
  -9   9   8     1056.80     1012.95    113.73 o 
  -8   9   8     1289.80     1098.17    161.71 o 
  -7   9   8     1034.03      978.43    119.47 o 
  -6   9   8     1723.02     1781.16    106.02 o 
  -5   9   8      560.53      603.95     46.40 o 
  -4   9   8     1812.57     1844.34     79.69 o 
  -3   9   8      248.92      225.43     33.56 o 
  -2   9   8     3133.30     2970.63     94.05 o 
  -1   9   8        3.75       28.56     22.15 o 
   0   9   8     1979.21     1954.42     94.14 o 
   1   9   8      236.04      300.50     39.20 o 
   2   9   8      453.29      531.29     52.83 o 
   3   9   8      120.28      181.42     35.88 o 
   4   9   8      853.62      904.41     82.56 o 
   5   9   8      241.46      279.66     60.30 o 
   6   9   8      228.60      283.57     62.42 o 
   7   9   8      828.91      822.58     81.99 o 
 -10  10   8      404.57      515.02    118.67 o 
  -9  10   8      646.24      787.62    138.38 o 
  -8  10   8       43.59       37.67     40.10 o 
  -7  10   8     2144.80     2394.92    170.93 o 
  -6  10   8      196.88      259.45     45.88 o 
  -5  10   8     2011.59     2040.36    163.48 o 
  -4  10   8      205.52      243.84     36.71 o 
  -3  10   8     2422.08     2435.71    100.56 o 
  -2  10   8      323.22      416.83     51.82 o 
  -1  10   8     2406.36     2169.70    123.22 o 
   0  10   8      656.03      717.84     73.29 o 
   1  10   8      643.33      741.97     75.79 o 
   2  10   8     1416.05     1426.38    126.47 o 
   3  10   8      936.95      829.48     85.33 o 
   4  10   8     1055.03     1116.24    117.59 o 
   5  10   8       89.99      116.04     45.13 o 
  -9  11   8       99.61       41.53     39.39 o 
  -8  11   8      304.44      360.55     80.05 o 
  -7  11   8       92.42       97.21     44.20 o 
  -6  11   8      830.93      859.48     81.11 o 
  -5  11   8       15.38       39.86     29.91 o 
  -4  11   8      107.31      134.47     34.14 o 
  -3  11   8      268.52      322.37     42.90 o 
  -2  11   8      898.12      958.00     84.59 o 
  -1  11   8        3.70       61.08     30.86 o 
   0  11   8      219.65      262.91     66.22 o 
   1  11   8      701.69      614.43     72.85 o 
   2  11   8      227.92      232.66     46.60 o 
   3  11   8      172.04      143.33     41.11 o 
   4  11   8       65.49      134.94     43.68 o 
  -6  12   8      218.33      192.24     54.62 o 
  -5  12   8      288.89      309.12     50.57 o 
  -4  12   8        2.98       44.53     26.79 o 
  -3  12   8      101.29       92.17     29.73 o 
  -2  12   8      105.93      148.26     39.89 o 
  -1  12   8      147.31      165.19     41.72 o 
   0  12   8      187.58      158.19     94.93 o 
   1  12   8      149.68      156.70     43.06 o 
   2  12   8      192.94      146.62     54.94 o 
 -15   1   9      307.31      383.43     48.57 o 
 -14   1   9       35.23       39.99     26.96 o 
 -13   1   9      888.49      871.28     69.65 o 
 -12   1   9       44.24       66.48     24.86 o 
 -11   1   9      518.87      561.76     51.74 o 
 -10   1   9     1253.69     1257.08     75.75 o 
  -9   1   9     3377.31     2773.41    157.23 o 
  -8   1   9     1401.68     1288.78     71.78 o 
  -7   1   9     1892.15     1668.66    119.30 o 
  -6   1   9     6037.75     5850.07    170.46 o 
  -5   1   9      778.81      799.03     50.57 o 
  -4   1   9     7701.10     7321.47    190.81 o 
  -3   1   9     2407.79     2239.02     60.51 o 
  -2   1   9     3949.97     3790.63     86.72 o 
  -1   1   9        0.30        0.00      9.93 o 
   0   1   9     7447.72     6812.62    303.43 o 
   1   1   9      755.32      727.08     52.51 o 
   2   1   9     3260.50     3154.21    105.96 o 
   3   1   9      954.23      942.92     64.63 o 
   4   1   9     5210.37     4748.86    144.66 o 
   5   1   9      437.45      456.95     48.23 o 
   6   1   9      655.20      594.06     59.57 o 
   7   1   9     1820.41     1639.84     95.86 o 
   8   1   9      545.53      515.85     53.85 o 
   9   1   9      310.06      319.89     43.84 o 
  10   1   9      262.23      287.65     44.78 o 
 -15   2   9      461.83      369.87     62.36 o 
 -14   2   9     1182.54     1229.76     86.33 o 
 -13   2   9      477.11      564.19     56.16 o 
 -12   2   9     2801.62     2694.49    109.58 o 
 -11   2   9        2.31       10.89     19.62 o 
 -10   2   9     1627.51     1653.56     87.15 o 
  -9   2   9      182.94      177.98     28.13 o 
  -8   2   9     6896.93     6085.00    165.98 o 
  -7   2   9      198.45      223.30     29.70 o 
  -6   2   9      621.71      637.07     50.75 o 
  -5   2   9     5944.38     5603.99    147.62 o 
  -4   2   9     5008.25     4875.90    105.06 o 
  -3   2   9      816.09      813.93     39.67 o 
  -2   2   9      335.04      385.37     26.84 o 
  -1   2   9     7853.14     7820.76    169.66 o 
   0   2   9      782.09      874.23     57.82 o 
   1   2   9     2813.58     2661.81     99.63 o 
   2   2   9      260.82      271.69     41.92 o 
   3   2   9     2274.81     2237.38     89.37 o 
   4   2   9       80.08      102.06     24.41 o 
   5   2   9     2343.05     2288.87     98.20 o 
   6   2   9      350.70      343.56     42.68 o 
   7   2   9      522.03      460.35     50.91 o 
   8   2   9     1589.25     1660.92    116.70 o 
   9   2   9      399.92      400.54     52.14 o 
 -14   3   9      285.24      311.30     50.51 o 
 -13   3   9     2052.03     1987.56    108.33 o 
 -12   3   9      785.49      803.34     64.91 o 
 -11   3   9      880.82      764.57     74.90 o 
 -10   3   9       14.89       26.65     18.52 o 
  -9   3   9     5662.26     5354.73    155.65 o 
  -8   3   9      191.04      291.26     49.24 o 
  -7   3   9     1651.09     1418.33     81.16 o 
  -6   3   9     1196.43     1226.83     65.93 o 
  -5   3   9     2198.92     2327.40     81.84 o 
  -4   3   9      893.38      784.04     39.96 o 
  -3   3   9     1861.77     1828.12     54.71 o 
  -2   3   9     1913.77     2019.01     58.28 o 
  -1   3   9       40.81       74.57     15.35 o 
   0   3   9     5379.34     5041.22    123.80 o 
   1   3   9      170.45      181.23     28.18 o 
   2   3   9     1232.47     1202.84     70.28 o 
   3   3   9      253.48      232.12     34.13 o 
   4   3   9     3822.33     3812.53    126.08 o 
   5   3   9       19.95       33.71     20.47 o 
   6   3   9     1026.38     1046.87     75.13 o 
   7   3   9     1046.17     1118.03     83.03 o 
   8   3   9      417.03      453.36     65.38 o 
   9   3   9      448.77      517.05     56.13 o 
 -14   4   9      374.74      412.10     50.70 o 
 -13   4   9        0.11       28.44     24.53 o 
 -12   4   9      571.02      495.51     53.52 o 
 -11   4   9       69.81      130.13     28.45 o 
 -10   4   9      563.09      571.98     53.66 o 
  -9   4   9      596.52      590.65     52.45 o 
  -8   4   9     2572.50     2491.58     92.79 o 
  -7   4   9      288.82      250.04     32.39 o 
  -6   4   9      604.08      725.91     52.49 o 
  -5   4   9     4684.30     4556.69    114.20 o 
  -4   4   9     1702.98     1739.90     55.87 o 
  -3   4   9     1206.50     1252.88     51.27 o 
  -2   4   9       61.21       94.58     15.77 o 
  -1   4   9     5279.85     5307.68    128.71 o 
   0   4   9      103.51      163.95     22.95 o 
   1   4   9     2349.54     2350.84     87.41 o 
   2   4   9      145.41      207.03     31.58 o 
   3   4   9     2183.21     2451.53    100.37 o 
   4   4   9       97.54      133.09     27.72 o 
   5   4   9     2991.74     2827.79    109.55 o 
   6   4   9      478.19      486.41     51.99 o 
   7   4   9      443.30      422.98     50.05 o 
   8   4   9      505.12      603.77     60.61 o 
   9   4   9      376.28      412.25     51.50 o 
 -14   5   9       81.79       84.47     32.20 o 
 -13   5   9        0.23       40.14     26.82 o 
 -12   5   9       10.44       23.64     27.87 o 
 -11   5   9      191.83      241.18     36.07 o 
 -10   5   9        0.58       29.07     21.58 o 
  -9   5   9        7.15       32.14     22.21 o 
  -8   5   9      101.44       72.24     25.05 o 
  -7   5   9        0.87       17.26     17.57 o 
  -6   5   9      215.22      265.81     32.77 o 
  -5   5   9      129.22      149.31     21.73 o 
  -4   5   9       18.17       48.11     19.13 o 
  -3   5   9      503.58      518.46     34.43 o 
  -2   5   9      724.35      705.21     40.52 o 
  -1   5   9        7.58       29.58     14.58 o 
   0   5   9       60.43       64.36     17.79 o 
   1   5   9       18.11       37.12     17.08 o 
   2   5   9      934.35     1081.25     67.96 o 
   3   5   9       64.96       80.36     24.04 o 
   4   5   9        0.36       21.72     21.55 o 
   5   5   9       66.50       82.38     26.68 o 
   6   5   9      137.11      205.89     35.56 o 
   7   5   9        0.14        1.04     24.23 o 
   8   5   9        0.05       51.13     24.50 o 
 -13   6   9        1.16       27.03     25.57 o 
 -12   6   9      755.51      725.44     64.04 o 
 -11   6   9      457.82      498.83     51.93 o 
 -10   6   9     1666.06     1648.43     92.45 o 
  -9   6   9      189.78      327.67     40.05 o 
  -8   6   9     2363.29     2262.03     97.92 o 
  -7   6   9     1321.17     1250.63     72.61 o 
  -6   6   9     2066.43     1952.27     82.71 o 
  -5   6   9     2434.95     2440.14     78.37 o 
  -4   6   9     1513.59     1502.47     58.83 o 
  -3   6   9     3396.34     3391.54     87.15 o 
  -2   6   9     1192.44     1185.66     52.93 o 
  -1   6   9     4764.12     4674.85    120.74 o 
   0   6   9       96.27       86.76     20.28 o 
   1   6   9     5644.71     5160.03    131.57 o 
   2   6   9        0.19       12.69     17.83 o 
   3   6   9     5104.36     4644.74    175.47 o 
   4   6   9      701.41      777.88     75.66 o 
   5   6   9     2463.61     2424.07    133.16 o 
   6   6   9      322.93      391.37     65.14 o 
   7   6   9      988.83      834.38     81.43 o 
   8   6   9      670.45      524.47     67.59 o 
 -12   7   9      207.13      256.93     39.19 o 
 -11   7   9     1209.34     1058.81     77.32 o 
 -10   7   9       88.80       76.70     27.28 o 
  -9   7   9     3301.53     3117.83    135.25 o 
  -8   7   9       54.44      102.01     33.56 o 
  -7   7   9     2030.65     2018.62    113.94 o 
  -6   7   9      982.79      969.13     79.17 o 
  -5   7   9     2422.94     2394.77     92.57 o 
  -4   7   9      993.39     1019.34     58.09 o 
  -3   7   9     2758.48     2491.35     82.21 o 
  -2   7   9     2486.92     2434.25     92.08 o 
  -1   7   9      260.78      229.45     33.83 o 
   0   7   9     4199.70     4110.23    130.58 o 
   1   7   9      345.00      307.66     37.61 o 
   2   7   9     1977.78     1665.16    104.67 o 
   3   7   9      301.01      267.91     46.51 o 
   4   7   9     2690.31     2469.94    209.14 o 
   5   7   9      224.87      277.95     48.88 o 
   6   7   9      593.35      503.85     63.18 o 
   7   7   9      362.86      298.35     58.38 o 
 -12   8   9      366.16      439.05     94.19 o 
 -11   8   9      298.84      277.04     76.68 o 
 -10   8   9      422.21      538.41     67.25 o 
  -9   8   9        0.20       16.71     30.60 o 
  -8   8   9     1548.57     1411.94    101.45 o 
  -7   8   9       65.75       73.93     35.48 o 
  -6   8   9      468.81      407.14     52.31 o 
  -5   8   9     1024.92     1081.59     68.99 o 
  -4   8   9     1824.11     1828.50     87.19 o 
  -3   8   9       69.16       92.25     22.52 o 
  -2   8   9       98.91      123.39     28.10 o 
  -1   8   9     2648.28     2444.35     94.67 o 
   0   8   9      170.42      176.60     34.49 o 
   1   8   9      413.56      444.95     47.94 o 
   2   8   9        0.26        8.79     25.92 o 
   3   8   9      789.61      814.57     76.92 o 
   4   8   9      231.94      321.85     50.81 o 
   5   8   9      386.15      345.88     52.76 o 
   6   8   9      169.09      154.55     40.06 o 
 -11   9   9        3.45       24.99     61.55 o 
 -10   9   9      193.05      155.04     48.35 o 
  -9   9   9       94.48      271.02     61.67 o 
  -8   9   9       34.71       62.62     43.30 o 
  -7   9   9       63.76      100.55     36.02 o 
  -6   9   9      573.19      683.02     81.55 o 
  -5   9   9      112.28      158.36     30.76 o 
  -4   9   9      696.10      759.88     53.13 o 
  -3   9   9       26.04       52.08     22.79 o 
  -2   9   9      688.68      783.18     61.77 o 
  -1   9   9      158.37      177.54     32.07 o 
   0   9   9     1264.73     1220.81     78.65 o 
   1   9   9        1.90       18.04     23.75 o 
   2   9   9       11.57       21.56     27.64 o 
   3   9   9      301.51      326.47     51.82 o 
   4   9   9      438.68      515.05     78.35 o 
   5   9   9       44.01       23.79     37.63 o 
  -9  10   9       96.94      183.30     65.97 o 
  -8  10   9       32.66       54.82     45.80 o 
  -7  10   9        9.92        0.00     48.27 o 
  -6  10   9      264.79      356.61     64.57 o 
  -5  10   9        7.25       50.78     30.07 o 
  -4  10   9        1.40        0.00     26.62 o 
  -3  10   9      136.96      158.23     37.92 o 
  -2  10   9      213.34      319.70     49.07 o 
  -1  10   9        1.23       37.33     29.25 o 
   0  10   9       59.91       59.87     30.25 o 
   1  10   9      351.93      351.56     98.80 o 
   2  10   9        2.31       52.20     30.14 o 
   3  10   9       77.02       92.97     49.88 o 
   4  10   9       14.21       44.88     82.06 o 
  -7  11   9      466.17      655.15     94.09 o 
  -6  11   9      654.39      679.65    138.78 o 
  -5  11   9      597.79      668.21     71.64 o 
  -4  11   9     1295.79     1393.57    103.68 o 
  -3  11   9      237.89      256.33     68.34 o 
  -2  11   9     1656.59     1613.85    140.33 o 
  -1  11   9      135.59      150.77     38.18 o 
   0  11   9     1844.82     1793.08    121.34 o 
   1  11   9       21.30       64.49     43.26 o 
   2  11   9      838.92      981.94    110.64 o 
  -3  12   9      487.02      607.28     67.53 o 
  -2  12   9      305.72      338.53     70.58 o 
 -14   0  10      349.75      408.47     69.60 o 
 -13   0  10      435.76      431.40     72.97 o 
 -12   0  10     3279.54     3256.27    170.56 o 
 -11   0  10     1209.62     1392.26    120.41 o 
 -10   0  10     2317.19     1977.82    167.34 o 
  -9   0  10       93.62       90.16     72.41 o 
  -8   0  10     9415.90     9049.79    453.35 o 
  -7   0  10        3.20       11.41     30.17 o 
  -6   0  10     9747.04     9156.41    597.76 o 
  -5   0  10      871.51      864.79     88.50 o 
  -4   0  10     8447.93     8829.34    240.87 o 
  -3   0  10     5068.40     4430.52    142.32 o 
  -2   0  10    13871.98    13784.91    349.99 o 
  -1   0  10     2590.33     2167.73    155.27 o 
   0   0  10     4058.85     3884.38    183.03 o 
   1   0  10     9066.71     8965.06    380.13 o 
   2   0  10     3382.52     3372.99    209.98 o 
   3   0  10     2825.93     2570.71    204.75 o 
   4   0  10      208.57      208.34     48.32 o 
   5   0  10     2693.02     2957.51    160.01 o 
   6   0  10      223.27      341.76     64.16 o 
   7   0  10      998.60      943.35    108.64 o 
   8   0  10        1.17        0.00     30.66 o 
 -14   1  10      662.32      628.50     81.05 o 
 -13   1  10      134.85      218.55     39.83 o 
 -12   1  10      299.77      377.14     45.83 o 
 -11   1  10     1129.53     1069.27     73.80 o 
 -10   1  10     1292.26     1287.39     78.98 o 
  -9   1  10      827.94      882.13     73.74 o 
  -8   1  10        1.37       18.74     16.09 o 
  -7   1  10     4497.41     4074.30    124.04 o 
  -6   1  10      644.67      642.78     49.82 o 
  -5   1  10     1386.80     1293.28     75.14 o 
  -4   1  10     1099.84     1275.30     49.23 o 
  -3   1  10     5345.84     5433.17    116.64 o 
  -2   1  10      462.16      525.96     37.45 o 
  -1   1  10     1898.97     1814.56     79.65 o 
   0   1  10     2208.93     2302.27     86.74 o 
   1   1  10      573.18      609.74     50.85 o 
   2   1  10     2651.32     2354.94     92.26 o 
   3   1  10      367.80      341.08     50.40 o 
   4   1  10     1037.47     1081.52     74.73 o 
   5   1  10       16.96       46.91     24.17 o 
   6   1  10     1572.96     1435.26     91.35 o 
   7   1  10        0.75       49.69     27.90 o 
   8   1  10      352.05      358.99     45.84 o 
 -14   2  10        6.29        0.00     22.28 o 
 -13   2  10       18.44       65.15     27.75 o 
 -12   2  10        1.70        2.33     21.31 o 
 -11   2  10       46.51       77.49     25.51 o 
 -10   2  10        4.17       36.20     20.23 o 
  -9   2  10      193.02      132.37     36.69 o 
  -8   2  10      105.91       82.82     21.98 o 
  -7   2  10      372.82      414.49     42.00 o 
  -6   2  10      285.71      276.35     32.78 o 
  -5   2  10     1117.30     1049.86     61.17 o 
  -4   2  10       34.67       42.48     13.95 o 
  -3   2  10      366.88      394.80     28.65 o 
  -2   2  10       13.48       50.35     15.11 o 
  -1   2  10      214.04      217.15     31.70 o 
   0   2  10      430.97      511.88     63.63 o 
   1   2  10      449.93      505.97     46.93 o 
   2   2  10       18.61       17.03     18.88 o 
   3   2  10        0.64       12.13     24.04 o 
   4   2  10      156.07      200.90     31.83 o 
   5   2  10      408.50      431.82     53.65 o 
   6   2  10       96.86      106.56     30.08 o 
   7   2  10      104.26      107.20     40.29 o 
   8   2  10       58.71       36.87     27.26 o 
 -14   3  10      161.11      311.02     43.18 o 
 -13   3  10        0.49       11.62     24.15 o 
 -12   3  10      314.31      339.59     42.86 o 
 -11   3  10      133.97      157.90     32.38 o 
 -10   3  10        4.31       10.45     21.22 o 
  -9   3  10        3.01        0.00     18.79 o 
  -8   3  10      245.86      290.58     36.30 o 
  -7   3  10      175.47      182.03     29.23 o 
  -6   3  10       17.61       30.59     15.80 o 
  -5   3  10        9.27       38.18     17.18 o 
  -4   3  10       37.12       41.27     16.63 o 
  -3   3  10      397.77      531.48     39.95 o 
  -2   3  10      194.87      161.55     23.11 o 
  -1   3  10       12.86       41.10     19.62 o 
   0   3  10        1.24       10.20     18.97 o 
   1   3  10       27.50       31.77     19.85 o 
   2   3  10      121.00      153.30     28.99 o 
   3   3  10       35.91       63.99     23.92 o 
   4   3  10      124.79      153.93     30.32 o 
   5   3  10       14.75       16.37     23.02 o 
   6   3  10      143.94      148.68     32.39 o 
   7   3  10       26.71      107.80     31.43 o 
   8   3  10      166.82      157.39     56.67 o 
 -13   4  10      424.47      370.89     46.63 o 
 -12   4  10      801.89      743.31     65.45 o 
 -11   4  10      379.31      457.60     49.86 o 
 -10   4  10      620.15      532.82     72.69 o 
  -9   4  10      799.37      753.37     70.95 o 
  -8   4  10     3190.80     3139.64    110.06 o 
  -7   4  10       33.48       88.74     23.43 o 
  -6   4  10     3615.23     3037.02    106.25 o 
  -5   4  10       34.10       42.73     19.17 o 
  -4   4  10      768.51      793.79     55.46 o 
  -3   4  10      697.81      766.54     43.12 o 
  -2   4  10     4498.02     4318.89    113.96 o 
  -1   4  10     1097.45     1186.13     60.28 o 
   0   4  10        0.33       34.48     18.99 o 
   1   4  10     1995.25     2058.23     91.21 o 
   2   4  10      459.87      410.72     43.10 o 
   3   4  10     1375.91     1440.16     92.78 o 
   4   4  10       20.83       46.70     22.56 o 
   5   4  10     2233.08     2242.20    124.60 o 
   6   4  10       22.82       14.50     24.94 o 
   7   4  10     1231.99     1233.42     86.78 o 
   8   4  10      232.37      282.91     42.29 o 
 -13   5  10      707.94      853.31     73.85 o 
 -12   5  10      502.42      566.38     57.88 o 
 -11   5  10     3198.38     3092.87    192.30 o 
 -10   5  10      622.45      640.20     58.24 o 
  -9   5  10     3160.71     2952.50    109.97 o 
  -8   5  10        1.81       30.26     22.08 o 
  -7   5  10    10575.10     9906.20    244.92 o 
  -6   5  10        2.94       17.92     19.58 o 
  -5   5  10     5263.10     4729.10    138.40 o 
  -4   5  10     1246.96     1308.95     70.82 o 
  -3   5  10     8931.00     9216.84    201.17 o 
  -2   5  10     1543.01     1533.50     68.95 o 
  -1   5  10     4633.78     4274.39    120.44 o 
   0   5  10     2939.48     3319.91    111.79 o 
   1   5  10     2130.24     2179.50    101.26 o 
   2   5  10     4919.32     4614.01    151.54 o 
   3   5  10     1191.06     1337.08     81.66 o 
   4   5  10     2473.66     2433.21    107.73 o 
   5   5  10        0.01       24.50     23.87 o 
   6   5  10     2728.45     2808.54    285.57 o 
   7   5  10       63.82      122.43     37.08 o 
 -12   6  10      563.01      580.22     59.01 o 
 -11   6  10      633.94      764.70     65.84 o 
 -10   6  10      252.44      227.66     38.01 o 
  -9   6  10      150.78      167.74     31.34 o 
  -8   6  10     1407.22     1530.93     85.54 o 
  -7   6  10       19.27       71.15     22.73 o 
  -6   6  10     1814.67     1774.45     84.37 o 
  -5   6  10       29.75       52.70     20.94 o 
  -4   6  10     1115.06     1139.85     60.02 o 
  -3   6  10      191.86      210.94     26.49 o 
  -2   6  10     4027.46     3858.22    108.60 o 
  -1   6  10      343.10      344.03     32.54 o 
   0   6  10      372.13      392.81     41.37 o 
   1   6  10     1891.67     1873.95    111.27 o 
   2   6  10      950.66     1006.76     86.13 o 
   3   6  10      314.16      287.50     49.66 o 
   4   6  10       61.54       55.55     47.21 o 
   5   6  10     1376.57     1386.46    107.48 o 
   6   6  10        0.84       24.43     32.00 o 
   7   6  10      468.28      478.97     67.10 o 
 -12   7  10        5.83       70.66     41.12 o 
 -11   7  10       21.15       42.40     33.78 o 
 -10   7  10      293.18      269.74     47.74 o 
  -9   7  10      659.76      699.38     73.77 o 
  -8   7  10       26.17       93.68     37.07 o 
  -7   7  10       16.75       38.25     28.65 o 
  -6   7  10      301.80      310.82     48.31 o 
  -5   7  10      616.18      593.11     62.14 o 
  -4   7  10        1.96       20.68     20.56 o 
  -3   7  10       73.62       90.94     25.06 o 
  -2   7  10      181.35      330.12     39.49 o 
  -1   7  10      179.05      216.79     39.03 o 
   0   7  10       17.65       41.06     24.80 o 
   1   7  10       78.58      110.01     33.62 o 
   2   7  10       19.23       16.98     28.61 o 
   3   7  10       55.38       53.28     36.18 o 
   4   7  10       31.33       58.96     42.04 o 
   5   7  10      206.59      228.02     45.15 o 
   6   7  10        2.65       16.84     32.76 o 
 -11   8  10      170.71      250.96     51.06 o 
 -10   8  10      279.96      301.60     53.62 o 
  -9   8  10       93.45      199.15     44.62 o 
  -8   8  10      711.35      795.06     78.10 o 
  -7   8  10       27.43       69.32     33.31 o 
  -6   8  10      350.88      486.22     58.80 o 
  -5   8  10       43.88       66.08     32.40 o 
  -4   8  10      537.65      568.08     51.26 o 
  -3   8  10        2.69       15.36     19.51 o 
  -2   8  10      335.70      342.03     41.61 o 
  -1   8  10      234.66      277.79     38.12 o 
   0   8  10      455.60      478.57     49.69 o 
   1   8  10      192.62      209.14     53.13 o 
   2   8  10        6.84       42.17     28.91 o 
   3   8  10      554.86      738.47     77.05 o 
   4   8  10       56.16       58.90     35.37 o 
   5   8  10      213.66      248.75     63.94 o 
  -9   9  10      548.79      527.27     86.12 o 
  -8   9  10       39.36       27.31     31.81 o 
  -7   9  10      994.53     1134.57    116.76 o 
  -6   9  10        1.25       42.70     30.16 o 
  -5   9  10      709.32      673.38     73.39 o 
  -4   9  10      258.65      211.02     39.37 o 
  -3   9  10      514.90      502.29     50.51 o 
  -2   9  10      334.94      360.25     42.60 o 
  -1   9  10      365.99      436.38     48.48 o 
   0   9  10      779.71      828.40     66.99 o 
   1   9  10       73.39      125.22     36.12 o 
   2   9  10      635.07      760.31     77.07 o 
   3   9  10       85.58      121.37     45.92 o 
   4   9  10      749.68      691.55    136.37 o 
  -8  10  10     1326.41     1165.14    178.20 o 
  -7  10  10       10.72       41.27     47.78 o 
  -6  10  10     1586.13     1481.73    140.80 o 
  -5  10  10      158.14      216.01     57.46 o 
  -4  10  10      972.84     1107.35    241.76 o 
  -3  10  10      416.26      419.75     56.24 o 
  -2  10  10     1361.35     1457.26    114.22 o 
  -1  10  10      334.36      379.74     54.69 o 
   0  10  10      758.62      761.22     76.96 o 
   1  10  10     1199.68     1271.03    125.98 o 
   2  10  10      627.33      623.60     87.03 o 
  -5  11  10      118.05      154.47     73.21 o 
  -4  11  10       13.74       32.41     33.91 o 
  -3  11  10      448.25      501.44     62.67 o 
  -2  11  10        2.40       38.90     30.96 o 
  -1  11  10      367.19      444.40     61.74 o 
 -13   1  11       24.38      115.99     30.82 o 
 -12   1  11     1557.40     1442.95     91.65 o 
 -11   1  11      425.18      485.02     50.75 o 
 -10   1  11     1043.63     1014.96     72.18 o 
  -9   1  11      759.45      619.68     54.67 o 
  -8   1  11     1766.03     1714.28    100.68 o 
  -7   1  11      637.39      653.10     51.70 o 
  -6   1  11      615.05      729.76     55.06 o 
  -5   1  11     1193.05     1243.11     68.78 o 
  -4   1  11     1245.85     1202.27     95.66 o 
  -3   1  11     1626.83     1552.14     65.03 o 
  -2   1  11      156.09      183.58     28.97 o 
  -1   1  11     4412.40     4523.40    139.58 o 
   0   1  11        4.70       26.91     19.85 o 
   1   1  11     2154.18     2143.84     93.06 o 
   2   1  11       64.47      149.79     29.60 o 
   3   1  11     1584.12     1576.74     90.28 o 
   4   1  11      111.63      107.35     27.91 o 
   5   1  11     1522.99     1398.88     91.02 o 
   6   1  11       33.78       59.39     25.04 o 
   7   1  11      436.32      470.92     55.27 o 
 -13   2  11     1236.01     1199.43     85.72 o 
 -12   2  11        1.76       51.84     26.01 o 
 -11   2  11      439.79      500.30     52.84 o 
 -10   2  11      616.68      732.05     61.44 o 
  -9   2  11     2118.89     2263.35    100.69 o 
  -8   2  11      602.54      520.93     49.40 o 
  -7   2  11      440.12      356.83     39.21 o 
  -6   2  11     2711.94     2970.93    102.60 o 
  -5   2  11      360.67      396.98     52.02 o 
  -4   2  11     1441.62     1155.72     65.67 o 
  -3   2  11       35.03       32.36     16.25 o 
  -2   2  11     3484.87     3617.18    116.12 o 
  -1   2  11      517.63      505.17     46.65 o 
   0   2  11     2956.94     2913.25    105.02 o 
   1   2  11       90.75      150.29     28.63 o 
   2   2  11     1231.78     1239.80     83.38 o 
   3   2  11     1980.41     1967.91    137.49 o 
   4   2  11     1919.78     1998.45    105.16 o 
   5   2  11     1332.90     1258.93     86.25 o 
   6   2  11       46.41       47.66     34.14 o 
   7   2  11     1253.99     1245.98     88.95 o 
 -13   3  11        2.25       29.83     27.02 o 
 -12   3  11      423.14      429.81     50.48 o 
 -11   3  11      183.13      297.36     41.40 o 
 -10   3  11      488.49      551.08     54.24 o 
  -9   3  11      900.62      820.03     63.29 o 
  -8   3  11     1071.92      983.91     67.39 o 
  -7   3  11     1300.36     1351.76    109.74 o 
  -6   3  11        8.82       23.97     18.40 o 
  -5   3  11     3596.45     3524.93    114.04 o 
  -4   3  11      363.86      421.41     50.51 o 
  -3   3  11      722.84      804.30     50.43 o 
  -2   3  11      360.61      523.99     47.76 o 
  -1   3  11     4305.06     4197.71    164.89 o 
   0   3  11       14.93       18.34     19.68 o 
   1   3  11      552.09      510.94     49.60 o 
   2   3  11     1307.57     1352.98     83.57 o 
   3   3  11     1300.17     1358.02     86.42 o 
   4   3  11     1336.48     1317.01     87.33 o 
   5   3  11      111.99       99.35     31.03 o 
   6   3  11     1587.92     1499.57    152.68 o 
   7   3  11        0.66       12.61     26.40 o 
 -13   4  11      942.25      978.79     79.17 o 
 -12   4  11        9.12       19.97     25.01 o 
 -11   4  11      223.14      220.49     38.89 o 
 -10   4  11      669.93      726.57     74.09 o 
  -9   4  11     1609.40     1585.74     95.80 o 
  -8   4  11      369.18      280.53     37.88 o 
  -7   4  11       92.60       89.78     25.88 o 
  -6   4  11     1701.90     1704.75    112.06 o 
  -5   4  11      676.46      842.14     86.05 o 
  -4   4  11     1137.86     1046.84     77.87 o 
  -3   4  11      295.76      288.54     30.95 o 
  -2   4  11     1336.95     1536.92     70.93 o 
  -1   4  11       32.87       38.77     20.79 o 
   0   4  11     1744.73     1745.71     97.43 o 
   1   4  11       16.46       24.18     20.95 o 
   2   4  11      347.70      401.06     45.30 o 
   3   4  11       52.08      101.01     33.68 o 
   4   4  11     1159.29     1110.35     79.05 o 
   5   4  11      109.24      105.83     30.99 o 
   6   4  11       28.75       74.38     29.44 o 
 -12   5  11        0.41        0.00     26.20 o 
 -11   5  11       81.11       76.61     28.38 o 
 -10   5  11       64.85      116.69     30.06 o 
  -9   5  11        4.05       28.33     23.47 o 
  -8   5  11       10.66       24.07     21.59 o 
  -7   5  11      328.18      320.58     39.45 o 
  -6   5  11       72.60       93.43     30.77 o 
  -5   5  11       43.94       54.33     21.88 o 
  -4   5  11      181.82      207.72     37.03 o 
  -3   5  11      324.91      412.24     37.58 o 
  -2   5  11        2.10        1.58     16.56 o 
  -1   5  11        2.86       44.48     19.82 o 
   0   5  11        3.73       34.38     23.46 o 
   1   5  11      118.53      204.63     37.66 o 
   2   5  11       51.92       96.20     27.46 o 
   3   5  11        1.69       19.44     23.62 o 
   4   5  11       63.33       94.04     29.78 o 
   5   5  11        4.53       28.09     26.60 o 
   6   5  11       27.55      135.71     33.27 o 
 -11   6  11      940.57      901.60    111.75 o 
 -10   6  11      695.14      691.30     62.43 o 
  -9   6  11     1273.96     1212.32     80.87 o 
  -8   6  11     1190.42     1126.06     76.15 o 
  -7   6  11      925.21     1082.91     74.00 o 
  -6   6  11     2473.41     2407.00    101.94 o 
  -5   6  11      739.45      736.16     58.22 o 
  -4   6  11     2330.74     2420.53     94.94 o 
  -3   6  11      422.37      460.55     45.77 o 
  -2   6  11     4476.60     4213.77    135.03 o 
  -1   6  11        5.73       42.62     26.64 o 
   0   6  11     2540.89     2631.26    124.97 o 
   1   6  11       38.97       44.49     30.75 o 
   2   6  11     1356.23     1445.99    106.17 o 
   3   6  11      411.98      337.54     53.82 o 
   4   6  11      634.57      655.13     74.67 o 
   5   6  11      204.22      211.96     46.37 o 
 -11   7  11      244.87      373.51     57.88 o 
 -10   7  11      659.84      735.86     79.61 o 
  -9   7  11      296.09      256.29     48.84 o 
  -8   7  11     1363.79     1302.07    100.88 o 
  -7   7  11     1024.63     1174.28     94.06 o 
  -6   7  11      316.36      375.16     51.61 o 
  -5   7  11     2875.79     3005.53    160.44 o 
  -4   7  11      235.63      259.57     42.09 o 
  -3   7  11     1759.13     1701.81     89.82 o 
  -2   7  11      169.97      244.94     37.57 o 
  -1   7  11     2633.68     2648.04    124.50 o 
   0   7  11      210.58      297.16     48.16 o 
   1   7  11     1237.75     1123.64     93.68 o 
   2   7  11      926.97      912.75     85.73 o 
   3   7  11      508.41      515.73     65.23 o 
   4   7  11      741.72      662.48     74.61 o 
  -9   8  11      514.11      596.83     76.77 o 
  -8   8  11       93.17       72.79     37.19 o 
  -7   8  11       27.04       22.62     32.28 o 
  -6   8  11      775.87      867.11     80.83 o 
  -5   8  11       17.23       54.26     42.56 o 
  -4   8  11      526.29      491.53     60.05 o 
  -3   8  11        7.97       92.02     33.22 o 
  -2   8  11      482.27      554.18     54.67 o 
  -1   8  11      308.85      281.53     47.81 o 
   0   8  11      766.01      826.91     78.59 o 
   1   8  11      312.61      410.81     71.61 o 
   2   8  11       90.02       94.82     37.20 o 
   3   8  11      597.70      648.99     71.39 o 
  -8   9  11      285.17      344.70     57.92 o 
  -7   9  11       48.85       79.17     37.92 o 
  -6   9  11       13.97       32.49     41.22 o 
  -5   9  11      385.56      495.94     79.03 o 
  -4   9  11      228.75      317.19     50.54 o 
  -3   9  11       44.40       47.75     33.66 o 
  -2   9  11        7.07       12.48     24.24 o 
  -1   9  11      314.54      386.19     46.23 o 
   0   9  11       25.09      103.41     35.02 o 
   1   9  11       94.22      138.17     39.48 o 
  -5  10  11        2.98       66.77     66.77 o 
  -4  10  11      136.93      192.28     77.23 o 
  -3  10  11        2.07        0.00     37.00 o 
  -2  10  11      186.52      182.90     42.27 o 
  -1  10  11       21.56       70.36     34.22 o 
 -12   0  12      161.54      193.15     49.77 o 
 -11   0  12     3339.61     3035.25    166.93 o 
 -10   0  12      293.71      315.76     58.96 o 
  -9   0  12     2292.35     2199.90    189.06 o 
  -8   0  12       61.49       98.70     54.71 o 
  -7   0  12     9902.38     9669.69    343.88 o 
  -6   0  12       13.07        5.08     30.57 o 
  -5   0  12     3279.46     3213.65    194.29 o 
  -4   0  12     2162.49     2320.23    185.04 o 
  -3   0  12     4376.78     4502.88    280.78 o 
  -2   0  12     1125.84      820.93     84.05 o 
  -1   0  12      509.11      549.03     73.15 o 
   0   0  12     2979.41     3192.28    162.70 o 
   1   0  12      334.75      285.34     55.98 o 
   2   0  12     1272.98     1301.60    136.37 o 
   3   0  12       83.90       85.96     40.03 o 
   4   0  12     1972.92     2159.83    208.37 o 
   5   0  12      110.45       73.53     43.63 o 
   6   0  12     1589.25     1322.08    228.48 o 
 -12   1  12      977.35     1167.18     82.45 o 
 -11   1  12      115.02      205.22     34.76 o 
 -10   1  12      596.93      599.91     55.75 o 
  -9   1  12      116.50      150.79     29.87 o 
  -8   1  12     1978.77     2195.69    101.64 o 
  -7   1  12      469.93      459.52     45.60 o 
  -6   1  12     1495.21     1328.67     77.57 o 
  -5   1  12     1079.60     1345.83     74.81 o 
  -4   1  12      206.80      362.95     60.58 o 
  -3   1  12     1620.67     1640.22    124.28 o 
  -2   1  12     1040.00     1060.81     88.37 o 
  -1   1  12     2165.58     2293.40     97.51 o 
   0   1  12      236.29      253.96     49.58 o 
   1   1  12     1858.54     2045.26    103.25 o 
   2   1  12       11.94       62.67     25.89 o 
   3   1  12      570.43      569.24     57.46 o 
   4   1  12      190.08      210.28     37.27 o 
   5   1  12     1155.08     1207.43     87.53 o 
 -12   2  12        7.51       22.35     27.61 o 
 -11   2  12        2.11       77.72     27.65 o 
 -10   2  12        4.78       35.62     23.02 o 
  -9   2  12        8.30       33.09     23.11 o 
  -8   2  12      289.92      356.61     42.99 o 
  -7   2  12        3.34       22.27     21.90 o 
  -6   2  12      637.37      712.32     56.36 o 
  -5   2  12      297.92      356.10     47.55 o 
  -4   2  12      992.42     1041.76     78.98 o 
  -3   2  12      224.32      285.66     74.82 o 
  -2   2  12      196.22      253.88     34.75 o 
  -1   2  12       17.73       56.00     23.92 o 
   0   2  12      645.53      675.39     57.85 o 
   1   2  12      279.84      254.61     38.34 o 
   2   2  12      165.69      198.40     35.75 o 
   3   2  12       70.65      122.33     29.08 o 
   4   2  12       19.99       65.28     26.54 o 
   5   2  12      180.93       97.30     31.21 o 
 -12   3  12      141.82      179.57     36.39 o 
 -11   3  12       13.94       70.18     27.00 o 
 -10   3  12       30.11       18.57     23.25 o 
  -9   3  12       34.31       72.10     26.34 o 
  -8   3  12      259.97      339.21     41.18 o 
  -7   3  12      396.79      451.18     46.25 o 
  -6   3  12       91.16      129.45     26.82 o 
  -5   3  12      156.99      172.37     34.65 o 
  -4   3  12        0.07        0.11     21.45 o 
  -3   3  12      377.34      405.61    146.82 o 
  -2   3  12        5.22       41.16     20.65 o 
  -1   3  12      368.09      433.70     46.63 o 
   0   3  12        0.40       37.40     22.41 o 
   1   3  12      630.32      709.97     77.33 o 
   2   3  12       26.10       50.22     25.92 o 
   3   3  12      439.55      463.32     52.29 o 
   4   3  12      184.10      231.08     38.92 o 
   5   3  12      190.20      191.19     36.72 o 
 -11   4  12      922.79     1001.75     76.83 o 
 -10   4  12        5.34       68.32     26.53 o 
  -9   4  12      847.32      800.77     65.08 o 
  -8   4  12      708.81      682.92     58.34 o 
  -7   4  12     1340.19     1371.11     82.04 o 
  -6   4  12      904.54      834.00     62.13 o 
  -5   4  12      386.26      399.84     68.64 o 
  -4   4  12     1545.03     1730.84    103.08 o 
  -3   4  12      810.47      989.16    169.75 o 
  -2   4  12     3029.50     2977.10    108.08 o 
  -1   4  12       31.05       37.43     26.82 o 
   0   4  12     2043.75     2287.94    148.75 o 
   1   4  12       45.50      138.32     30.83 o 
   2   4  12     2345.87     2143.66    135.05 o 
   3   4  12       53.33      120.36     31.62 o 
   4   4  12     1002.91      980.10     80.18 o 
   5   4  12      383.63      403.51     50.01 o 
 -11   5  12      145.75      285.42     42.70 o 
 -10   5  12     1213.99     1125.11     82.32 o 
  -9   5  12        6.59       24.40     24.11 o 
  -8   5  12     3725.98     3673.24    128.53 o 
  -7   5  12      183.74      138.04     28.43 o 
  -6   5  12     2443.79     2233.02    125.18 o 
  -5   5  12      755.04      997.17     80.95 o 
  -4   5  12     2111.95     2354.65    133.84 o 
  -3   5  12     1898.30     1688.77    126.00 o 
  -2   5  12     1568.18     1548.26     89.31 o 
  -1   5  12     1501.26     1670.75     91.22 o 
   0   5  12      192.39      228.83     36.41 o 
   1   5  12     2100.74     2202.17    104.63 o 
   2   5  12      166.83      291.52     41.13 o 
   3   5  12      779.21      943.42     81.29 o 
   4   5  12       27.87       21.74     40.64 o 
 -10   6  12       48.75      103.80     38.44 o 
  -9   6  12      444.11      495.00     52.87 o 
  -8   6  12      260.81      292.15     41.76 o 
  -7   6  12     1033.32     1110.58     76.74 o 
  -6   6  12       21.86       88.02     28.90 o 
  -5   6  12      103.99       93.62     30.68 o 
  -4   6  12      921.84     1115.05    110.97 o 
  -3   6  12      730.30     1038.99    159.70 o 
  -2   6  12      338.07      455.39     54.41 o 
  -1   6  12        3.03       33.57     30.86 o 
   0   6  12      710.62      848.62     79.78 o 
   1   6  12        0.76       46.16     31.89 o 
   2   6  12      361.31      465.59     61.69 o 
   3   6  12       22.34       44.69     33.86 o 
  -9   7  12       24.75       22.43     46.06 o 
  -8   7  12       62.10      107.11     41.31 o 
  -7   7  12       10.81        0.00     30.89 o 
  -6   7  12       93.69       98.99     47.21 o 
  -5   7  12        2.56        0.00     32.41 o 
  -4   7  12       71.19       94.53     43.63 o 
  -3   7  12      185.48      222.51     41.17 o 
  -2   7  12       31.28       44.78     37.49 o 
  -1   7  12       10.44       83.01     34.02 o 
   0   7  12      216.24      311.34     53.66 o 
   1   7  12      264.24      255.96     47.34 o 
   2   7  12       68.84       73.79     36.45 o 
  -7   8  12      109.74      144.37     92.92 o 
  -6   8  12      259.45      229.42     60.30 o 
  -5   8  12      187.65      336.84     67.34 o 
  -4   8  12      213.66      186.49     68.79 o 
  -3   8  12       30.15       68.72     34.78 o 
  -2   8  12      485.39      617.45     68.35 o 
  -1   8  12       17.05       57.92     34.10 o 
   0   8  12      355.17      345.20     63.98 o 
  -4   9  12      297.74      287.50     67.19 o 
  -3   9  12      878.38      926.15     84.66 o 
 -11   1  13      360.04      440.92     50.06 o 
 -10   1  13      381.45      374.12     45.95 o 
  -9   1  13      714.11      691.27     60.87 o 
  -8   1  13      576.10      476.35     48.63 o 
  -7   1  13      182.90      206.77     34.53 o 
  -6   1  13     2104.11     2202.87    119.49 o 
  -5   1  13      197.40      290.67     56.43 o 
  -4   1  13     1056.85     1125.34    108.34 o 
  -3   1  13       36.04       34.76     27.62 o 
  -2   1  13     1250.08     1482.01    124.34 o 
  -1   1  13       45.17       53.33     25.09 o 
   0   1  13      476.98      528.63     53.57 o 
   1   1  13       10.20       32.22     29.61 o 
   2   1  13      311.56      339.24     46.25 o 
   3   1  13      274.86      261.62     41.81 o 
   4   1  13       35.83       33.19     25.01 o 
 -11   2  13     1212.70     1270.78     87.20 o 
 -10   2  13      220.92      401.84     48.22 o 
  -9   2  13     1054.72     1017.04     74.45 o 
  -8   2  13       65.53       83.87     26.93 o 
  -7   2  13     2098.92     2257.28    105.84 o 
  -6   2  13       77.88      142.28     33.90 o 
  -5   2  13     3219.85     2948.92    205.15 o 
  -4   2  13        5.09       14.48     41.03 o 
  -3   2  13     1708.06     1875.41    141.36 o 
  -2   2  13     1079.16     1259.04    221.24 o 
  -1   2  13     2874.81     3054.21    117.44 o 
   0   2  13     1224.32     1294.74     85.02 o 
   1   2  13      635.63      656.41     60.68 o 
   2   2  13     2024.20     2352.86    118.85 o 
   3   2  13      416.71      532.72     56.96 o 
 -10   3  13     1613.93     1833.58    105.03 o 
  -9   3  13      197.57      335.20     42.30 o 
  -8   3  13      817.76      839.88     66.77 o 
  -7   3  13      144.48      216.89     35.44 o 
  -6   3  13     2203.81     2271.26    118.94 o 
  -5   3  13       19.24       23.23     35.05 o 
  -4   3  13     1245.03     1118.80    110.02 o 
  -3   3  13      534.43      639.34     81.57 o 
  -2   3  13     2296.40     2586.23    127.66 o 
  -1   3  13     2016.71     1899.26    100.21 o 
   0   3  13      963.45     1065.64     78.14 o 
   1   3  13     1543.29     1699.83    132.50 o 
   2   3  13      259.86      317.03     45.52 o 
   3   3  13     1947.47     2168.14    128.90 o 
 -10   4  13      286.09      396.92     46.79 o 
  -9   4  13      299.01      273.85     41.00 o 
  -8   4  13      277.92      281.17     40.57 o 
  -7   4  13      194.08      263.95     45.33 o 
  -6   4  13       13.09        8.17     31.07 o 
  -5   4  13      537.15      487.25     59.07 o 
  -4   4  13       58.68      112.66     42.47 o 
  -3   4  13       94.14       81.66     35.27 o 
  -2   4  13       28.26       56.19     29.20 o 
  -1   4  13      582.35      602.79     65.90 o 
   0   4  13        0.84       53.37     27.11 o 
   1   4  13       69.98       72.99     28.16 o 
   2   4  13      141.43      259.52     37.85 o 
  -9   5  13        2.22       55.77     28.38 o 
  -8   5  13      225.28      273.62     85.23 o 
  -7   5  13       16.35       87.36     33.04 o 
  -6   5  13       83.56       87.74     31.60 o 
  -5   5  13       58.44      118.83     34.46 o 
  -4   5  13       22.19      101.96     37.44 o 
  -3   5  13        7.43       85.54     37.20 o 
  -2   5  13       54.04       55.49     36.79 o 
  -1   5  13      155.70      221.63     35.53 o 
   0   5  13       18.62       39.04     26.34 o 
   1   5  13      101.95      122.01     33.91 o 
   2   5  13       28.51       76.58     38.99 o 
  -8   6  13      299.62      293.78     50.42 o 
  -7   6  13      743.11      819.54    100.31 o 
  -6   6  13       23.52       57.96     39.51 o 
  -5   6  13      716.16      606.14    116.25 o 
  -4   6  13       19.72       71.60     61.14 o 
  -3   6  13      515.01      568.79    124.70 o 
  -2   6  13       44.37      102.78     40.10 o 
  -1   6  13      416.35      576.77     69.18 o 
   0   6  13       76.44      144.70     41.27 o 
  -6   7  13     1136.61     1204.58    274.74 o 
  -5   7  13       41.15       68.69     45.79 o 
  -4   7  13      974.07      829.46    142.40 o 
  -3   7  13      221.68      146.42     70.80 o 
  -2   7  13      926.03      902.67    144.81 o 
  -1   7  13      615.82      729.71     73.48 o 
  -9   0  14      168.55      322.46    144.81 o 
  -8   0  14     1443.30     1816.89    203.54 o 
  -7   0  14      757.95      502.82    102.17 o 
  -6   0  14      117.91      194.69     69.19 o 
  -5   0  14     1033.86     1079.66    155.27 o 
  -4   0  14       96.58      171.36     62.75 o 
  -3   0  14      744.00      721.65    119.07 o 
  -2   0  14      273.53      310.54     80.45 o 
  -1   0  14     1094.54     1064.82    108.34 o 
   0   0  14      166.87      281.41     60.58 o 
   1   0  14      900.90      963.38    105.26 o 
  -9   1  14      520.79      556.17     80.24 o 
  -8   1  14      800.95      715.50     61.63 o 
  -7   1  14      646.40      557.91    111.02 o 
  -6   1  14      969.75      990.25    103.73 o 
  -5   1  14       29.54        0.00     45.46 o 
  -4   1  14     1647.90     1919.43    148.32 o 
  -3   1  14      208.25      335.66     63.43 o 
  -2   1  14     1353.17     1438.92    127.81 o 
  -1   1  14      262.66      392.89     47.67 o 
   0   1  14      713.23      867.55     71.51 o 
   1   1  14        8.88       76.30     26.03 o 
  -9   2  14      300.67      446.32     70.37 o 
  -8   2  14      118.47      224.33     44.45 o 
  -7   2  14      240.13      190.95     47.50 o 
  -6   2  14       12.82       55.47     42.24 o 
  -5   2  14      210.23      261.64     54.79 o 
  -4   2  14       13.15       64.53     33.19 o 
  -3   2  14      262.59      251.39     65.57 o 
  -2   2  14        0.03       70.08     60.74 o 
  -1   2  14      229.32      275.33     50.59 o 
   0   2  14       88.46       75.21     29.94 o 
   1   2  14       94.16      136.17     34.17 o 
  -8   3  14      307.17      325.20     48.97 o 
  -7   3  14       82.83       69.62     29.95 o 
  -6   3  14      884.64      948.03    139.58 o 
  -5   3  14       55.64       54.36     35.37 o 
  -4   3  14      965.68     1144.56    115.11 o 
  -3   3  14        0.23       26.44     34.72 o 
  -2   3  14      763.29      718.06     89.43 o 
  -1   3  14       22.63       49.84     30.54 o 
   0   3  14      612.50      715.67     64.69 o 
  -7   4  14      858.14      816.79     81.68 o 
  -6   4  14      291.27      253.35     55.74 o 
  -5   4  14     1520.51     1726.21    141.24 o 
  -4   4  14      170.45      201.97     54.68 o 
  -3   4  14     1430.31     1517.11    131.68 o 
  -2   4  14       16.02      137.92     42.86 o 
  -1   4  14     1273.63     1398.12    160.20 o 
  -6   5  14      105.57      152.95     44.83 o 
  -5   5  14       94.64      163.50     96.14 o 
  -4   5  14      631.35     1004.49    143.61 o 
  -3   5  14      254.32      429.64     66.19 o 
                                                 
